# Supplementary material for: Integrating Microbiological Indicators and Shotgun Metagenomics for the Assessment of the Rhizosphere Microbiome of Medicinal Plants
Source: Int J Mol Sci. 2026 Jun 23;27(13):5665. doi: 10.3390/ijms27135665 (PMC13361732; doi:10.3390/ijms27135665)
Supplement: Supplementary file 1 [file ijms-27-05665-s001.zip › File S1.xlsx]

## Sheet: BS
				abundance	e-value	alignment length	percent identity
BS	Amino Acids and Derivatives	Proline and 4-hydroxyproline	A_Hypothetical_Protein_Related_to_Proline_Metabolism	993	-9.96746	45.2923	71.8498
BS	Amino Acids and Derivatives	Alanine, serine, and glycine	Alanine_biosynthesis	7756	-11.4633	46.843	70.8603
BS	Amino Acids and Derivatives	Arginine; urea cycle, polyamines	Anaerobic_Oxidative_Degradation_of_L-Ornithine	130	-10.7459	44.5927	70.6482
BS	Amino Acids and Derivatives	Arginine; urea cycle, polyamines	Arginine_Biosynthesis_extended	42036	-12.7468	48.0629	73.6748
BS	Amino Acids and Derivatives	Arginine; urea cycle, polyamines	Arginine_Deiminase_Pathway	1401	-12.4694	47.2352	73.3572
BS	Amino Acids and Derivatives	Arginine; urea cycle, polyamines	Arginine_and_Ornithine_Degradation	20537	-12.9955	47.8242	73.4646
BS	Amino Acids and Derivatives	Aromatic amino acids and derivatives	Aromatic_amino_acid_degradation	9410	-12.0316	47.0138	71.8637
BS	Amino Acids and Derivatives	Aromatic amino acids and derivatives	Aromatic_amino_acid_interconversions_with_aryl_acids	7131	-14.1113	49.0766	75.1619
BS	Amino Acids and Derivatives	Glutamine, glutamate, aspartate, asparagine; ammonia assimilation	Aspartate_aminotransferase	5167	-12.175	47.8243	71.224
BS	Amino Acids and Derivatives	Aromatic amino acids and derivatives	Bacilysin_biosynthesis	45	-8.75498	41.9116	67.4441
BS	Amino Acids and Derivatives	Branched-chain amino acids	Branched-Chain_Amino_Acid_Biosynthesis	45823	-14.3964	50.0123	75.807
BS	Amino Acids and Derivatives	Branched-chain amino acids	Branched_chain_amino_acid_degradation_regulons	26510	-14.0203	49.3485	75.7326
BS	Amino Acids and Derivatives	Aromatic amino acids and derivatives	Chorismate:_Intermediate_for_synthesis_of_Tryptophan,_PAPA_antibiotics,_PABA,_3-hydroxyanthranilate_and_more.	22749	-12.6805	48.2359	73.478
BS	Amino Acids and Derivatives	Aromatic amino acids and derivatives	Chorismate_Synthesis	17167	-12.6596	48.4099	72.9558
BS	Amino Acids and Derivatives	Aromatic amino acids and derivatives	Common_Pathway_For_Synthesis_of_Aromatic_Compounds_(DAHP_synthase_to_chorismate)	13170	-12.5824	48.2926	73.1355
BS	Amino Acids and Derivatives	NULL	Creatine_and_Creatinine_Degradation	11693	-11.9103	46.9026	71.679
BS	Amino Acids and Derivatives	Arginine; urea cycle, polyamines	Cyanophycin_Metabolism	12362	-11.4971	47.3038	70.2158
BS	Amino Acids and Derivatives	Lysine, threonine, methionine, and cysteine	Cysteine_Biosynthesis	27503	-13.9168	49.4107	75.2278
BS	Amino Acids and Derivatives	Glutamine, glutamate, aspartate, asparagine; ammonia assimilation	Glutamate_and_Aspartate_uptake_in_Bacteria	7526	-11.7567	47.2182	71.6205
BS	Amino Acids and Derivatives	Glutamine, glutamate, aspartate, asparagine; ammonia assimilation	Glutamate_dehydrogenases	5378	-14.3062	50.6232	74.1336
BS	Amino Acids and Derivatives	Glutamine, glutamate, aspartate, asparagine; ammonia assimilation	Glutamine,_Glutamate,_Aspartate_and_Asparagine_Biosynthesis	46266	-13.7482	49.0686	74.1976
BS	Amino Acids and Derivatives	Glutamine, glutamate, aspartate, asparagine; ammonia assimilation	Glutamine_synthetases	3870	-15.7444	50.7815	76.1209
BS	Amino Acids and Derivatives	Alanine, serine, and glycine	Glycine_Biosynthesis	5915	-13.1558	48.9231	73.2896
BS	Amino Acids and Derivatives	Alanine, serine, and glycine	Glycine_and_Serine_Utilization	25944	-13.4041	49.1474	74.0767
BS	Amino Acids and Derivatives	Alanine, serine, and glycine	Glycine_cleavage_system	9421	-13.3634	48.9989	73.4604
BS	Amino Acids and Derivatives	Branched-chain amino acids	HMG_CoA_Synthesis	9802	-12.9907	48.8812	73.1001
BS	Amino Acids and Derivatives	Histidine Metabolism	Histidine_Biosynthesis	26993	-12.3629	47.4814	73.6567
BS	Amino Acids and Derivatives	Histidine Metabolism	Histidine_Degradation	8876	-14.8077	49.6856	76.9637
BS	Amino Acids and Derivatives	Aromatic amino acids and derivatives	Indole-pyruvate_oxidoreductase_complex	406	-15.9849	49.8575	79.5229
BS	Amino Acids and Derivatives	Branched-chain amino acids	Isoleucine_degradation	28927	-12.8702	48.837	72.8219
BS	Amino Acids and Derivatives	Branched-chain amino acids	Ketoisovalerate_oxidoreductase	5316	-15.4323	49.8834	76.3826
BS	Amino Acids and Derivatives	NULL	L-2-amino-thiazoline-4-carboxylic_acid-Lcysteine_conversion	284	-11.982	47.6131	71.4784
BS	Amino Acids and Derivatives	Branched-chain amino acids	Leucine_Biosynthesis	8339	-13.6763	48.9565	75.0718
BS	Amino Acids and Derivatives	Branched-chain amino acids	Leucine_Degradation_and_HMG-CoA_Metabolism	12335	-14.1889	49.5509	75.4911
BS	Amino Acids and Derivatives	Lysine, threonine, methionine, and cysteine	Lysine_Biosynthesis_DAP_Pathway	27965	-12.783	48.2603	73.5336
BS	Amino Acids and Derivatives	Lysine, threonine, methionine, and cysteine	Lysine_biosynthesis_AAA_pathway_2	1371	-10.9319	45.8989	70.1693
BS	Amino Acids and Derivatives	Lysine, threonine, methionine, and cysteine	Lysine_degradation	4352	-14.4523	48.9142	76.2042
BS	Amino Acids and Derivatives	Lysine, threonine, methionine, and cysteine	Lysine_fermentation	9243	-13.6536	49.0441	75.2201
BS	Amino Acids and Derivatives	Lysine, threonine, methionine, and cysteine	Methionine_Biosynthesis	64752	-14.3927	49.7024	76.0083
BS	Amino Acids and Derivatives	Lysine, threonine, methionine, and cysteine	Methionine_Degradation	12918	-14.0803	49.3778	75.233
BS	Amino Acids and Derivatives	Lysine, threonine, methionine, and cysteine	Methionine_Salvage	6691	-12.1708	47.3141	72.82
BS	Amino Acids and Derivatives	Aromatic amino acids and derivatives	Phenylalanine_and_Tyrosine_Branches_from_Chorismate	6759	-11.607	47.0718	71.5604
BS	Amino Acids and Derivatives	NULL	Phosphonoalanine_utilization	131	-12.2591	50.0997	70.215
BS	Amino Acids and Derivatives	Glutamine, glutamate, aspartate, asparagine; ammonia assimilation	Poly-gamma-glutamate_biosynthesis	3884	-11.2913	46.855	70.1117
BS	Amino Acids and Derivatives	Arginine; urea cycle, polyamines	Polyamine_Metabolism	25335	-13.0668	48.4711	73.2011
BS	Amino Acids and Derivatives	Proline and 4-hydroxyproline	Proline,_4-hydroxyproline_uptake_and_utilization	10608	-12.6645	47.475	72.8595
BS	Amino Acids and Derivatives	Proline and 4-hydroxyproline	Proline_Synthesis	2477	-13.0679	49.8352	74.4711
BS	Amino Acids and Derivatives	Arginine; urea cycle, polyamines	Putrescine_utilization_pathways	4646	-13.3283	48.772	73.3412
BS	Amino Acids and Derivatives	Alanine, serine, and glycine	Serine_Biosynthesis	3573	-14.5684	50.6855	74.9161
BS	Amino Acids and Derivatives	Lysine, threonine, methionine, and cysteine	Threonine_anaerobic_catabolism_gene_cluster	783	-13.3866	50.0477	75.0014
BS	Amino Acids and Derivatives	Lysine, threonine, methionine, and cysteine	Threonine_and_Homoserine_Biosynthesis	20627	-12.7758	48.4092	73.5819
BS	Amino Acids and Derivatives	Lysine, threonine, methionine, and cysteine	Threonine_degradation	17076	-12.8781	48.2049	73.0261
BS	Amino Acids and Derivatives	Aromatic amino acids and derivatives	Tryptophan_catabolism	3538	-11.5041	45.7645	71.3739
BS	Amino Acids and Derivatives	Aromatic amino acids and derivatives	Tryptophan_synthesis	11248	-13.3769	49.1703	74.7163
BS	Amino Acids and Derivatives	Arginine; urea cycle, polyamines	Urea_carboxylase_and_Allophanate_hydrolase_cluster	952	-12.7234	47.2482	73.6048
BS	Amino Acids and Derivatives	Arginine; urea cycle, polyamines	Urea_decomposition	12965	-14.2955	49.1322	76.9503
BS	Amino Acids and Derivatives	Arginine; urea cycle, polyamines	Urease_subunits	912	-13.1905	47.1023	76.7453
BS	Amino Acids and Derivatives	Branched-chain amino acids	Valine_degradation	12282	-13.263	49.0542	73.3785
BS	Carbohydrates	Aminosugars	(GlcNAc)2_Catabolic_Operon	1176	-10.8194	45.7044	69.2737
BS	Carbohydrates	Monosaccharides	2-Ketogluconate_Utilization	465	-13.118	48.6884	74.9529
BS	Carbohydrates	Organic acids	2-methylcitrate_to_2-methylaconitate_metabolism_cluster	556	-11.7209	46.5885	71.4171
BS	Carbohydrates	Fermentation	Acetoin,_butanediol_metabolism	14040	-13.5652	48.8314	74.1554
BS	Carbohydrates	Fermentation	Acetone_Butanol_Ethanol_Synthesis	13874	-12.7547	48.5242	73.32
BS	Carbohydrates	NULL	Acetone_carboxylase	88	-16.0793	48.2958	79.6753
BS	Carbohydrates	Fermentation	Acetyl-CoA_fermentation_to_Butyrate	15005	-13.1435	48.7563	73.9678
BS	Carbohydrates	Polysaccharides	Alpha-Amylase_locus_in_Streptocococcus	1655	-10.5954	43.7182	70.7843
BS	Carbohydrates	Organic acids	Alpha-acetolactate_operon	47	-10.4464	46.1278	66.7101
BS	Carbohydrates	Di- and oligosaccharides	Beta-Glucoside_Metabolism	6534	-11.7783	46.3721	70.8675
BS	Carbohydrates	Fermentation	Butanol_Biosynthesis	3848	-13.4253	49.313	74.4293
BS	Carbohydrates	CO2 fixation	CO2_uptake,_carboxysome	1740	-12.7043	46.9393	73.9965
BS	Carbohydrates	CO2 fixation	Calvin-Benson_cycle	23286	-13.7719	49.355	74.6973
BS	Carbohydrates	NULL	Carbon_storage_regulator	28	-7.99982	40.1789	68.7933
BS	Carbohydrates	CO2 fixation	Carboxysome	6056	-12.0648	47.3164	71.9683
BS	Carbohydrates	Polysaccharides	Cellulosome	2245	-10.8928	44.224	69.832
BS	Carbohydrates	Aminosugars	Chitin_and_N-acetylglucosamine_utilization	11153	-10.853	45.28	70.2258
BS	Carbohydrates	NULL	Conserved_cluster_around_inner_membrane_protein_gene_yghQ,_probably_involved_in_polysaccharide_biosynthesis	13	-6.615	37.693	66.8166
BS	Carbohydrates	Monosaccharides	D-Galacturonate_and_D-Glucuronate_Utilization	17311	-12.6341	46.8503	72.9684
BS	Carbohydrates	Monosaccharides	D-Sorbitol(D-Glucitol)_and_L-Sorbose_Utilization	626	-11.5364	46.8901	71.3433
BS	Carbohydrates	Monosaccharides	D-Tagatose_and_Galactitol_Utilization	1939	-11.3545	45.8059	71.9078
BS	Carbohydrates	Monosaccharides	D-allose_utilization	118	-11.4914	48.2798	70.376
BS	Carbohydrates	Monosaccharides	D-galactarate,_D-glucarate_and_D-glycerate_catabolism	3860	-13.2447	47.9605	75.1957
BS	Carbohydrates	Monosaccharides	D-galactonate_catabolism	2899	-12.5846	46.832	72.8227
BS	Carbohydrates	Monosaccharides	D-gluconate_and_ketogluconates_metabolism	11727	-12.0604	46.5541	71.7358
BS	Carbohydrates	Monosaccharides	D-ribose_utilization	8947	-11.0696	47.2889	70.8752
BS	Carbohydrates	Central carbohydrate metabolism	Dehydrogenase_complexes	32062	-13.6766	49.2614	74.1177
BS	Carbohydrates	Monosaccharides	Deoxyribose_and_Deoxynucleoside_Catabolism	9550	-11.6508	48.0039	71.4823
BS	Carbohydrates	Central carbohydrate metabolism	Dihydroxyacetone_kinases	2625	-12.5436	48.2552	74.4692
BS	Carbohydrates	Central carbohydrate metabolism	Entner-Doudoroff_Pathway	28292	-12.6753	47.5217	72.9509
BS	Carbohydrates	Sugar alcohols	Erythritol_utilization	557	-13.8274	48.3791	76.5809
BS	Carbohydrates	Sugar alcohols	Ethanolamine_utilization	5640	-12.522	48.2057	73.2685
BS	Carbohydrates	Central carbohydrate metabolism	Ethylmalonyl-CoA_pathway_of_C2_assimilation	7026	-15.9542	50.9138	78.9023
BS	Carbohydrates	Fermentation	Fermentations:_Lactate	9378	-17.6568	52.3899	78.5855
BS	Carbohydrates	Fermentation	Fermentations:_Mixed_acid	13783	-12.0317	47.2768	72.3608
BS	Carbohydrates	One-carbon Metabolism	Formaldehyde_assimilation:_Ribulose_monophosphate_pathway	451	-12.1815	46.6544	74.8012
BS	Carbohydrates	Di- and oligosaccharides	Fructooligosaccharides(FOS)_and_Raffinose_Utilization	6644	-12.4759	47.305	71.3895
BS	Carbohydrates	Monosaccharides	Fructose_utilization	2857	-11.8852	47.8025	72.8672
BS	Carbohydrates	Aminosugars	Fructoselysine_(Amadori_product)_utilization_pathway	8	-10.375	43.375	68.2145
BS	Carbohydrates	Organic acids	Glycerate_metabolism	7259	-12.4299	48.1327	72.543
BS	Carbohydrates	Sugar alcohols	Glycerol_and_Glycerol-3-phosphate_Uptake_and_Utilization	16138	-13.2671	48.377	74.6279
BS	Carbohydrates	Sugar alcohols	Glycerol_fermenation_to_1,3-propanediol	410	-11.6827	46.8223	72.6784
BS	Carbohydrates	Polysaccharides	Glycogen_metabolism	21310	-13.7009	48.0617	73.0957
BS	Carbohydrates	Central carbohydrate metabolism	Glycolate,_glyoxylate_interconversions	9512	-12.1515	48.2513	71.2976
BS	Carbohydrates	Central carbohydrate metabolism	Glycolysis_and_Gluconeogenesis	32539	-13.2309	48.5538	74.3883
BS	Carbohydrates	Central carbohydrate metabolism	Glycolysis_and_Gluconeogenesis,_including_Archaeal_enzymes	17231	-13.9814	49.4153	76.0047
BS	Carbohydrates	Central carbohydrate metabolism	Glyoxylate_bypass	19201	-15.4396	50.4636	77.5536
BS	Carbohydrates	Central carbohydrate metabolism	HPr_kinase_and_hprK_operon_in_Gram-positive_organisms	2004	-12.2107	45.4499	72.0347
BS	Carbohydrates	Monosaccharides	Hexose_Phosphate_Uptake_System	1086	-8.16166	42.5464	67.8258
BS	Carbohydrates	Sugar alcohols	Inositol_catabolism	21297	-12.6147	47.3041	72.6194
BS	Carbohydrates	Organic acids	Isobutyryl-CoA_to_Propionyl-CoA_Module	7814	-13.0189	48.968	73.3061
BS	Carbohydrates	Monosaccharides	L-Arabinose_utilization	6420	-13.8998	49.0261	74.2069
BS	Carbohydrates	Monosaccharides	L-ascorbate_utilization_(and_related_gene_clusters)	193	-13.2691	49.0211	72.3712
BS	Carbohydrates	Monosaccharides	L-fucose_utilization	3575	-11.6875	46.3559	71.5453
BS	Carbohydrates	Monosaccharides	L-fucose_utilization_temp	3850	-12.0799	46.1474	71.8204
BS	Carbohydrates	Monosaccharides	L-rhamnose_utilization	19462	-12.6502	47.6458	72.8494
BS	Carbohydrates	Organic acids	Lactate_utilization	10084	-13.1415	48.5185	73.7308
BS	Carbohydrates	NULL	Lacto-N-Biose_I_and_Galacto-N-Biose_Metabolic_Pathway	5199	-11.795	46.7827	71.7867
BS	Carbohydrates	Di- and oligosaccharides	Lactose_and_Galactose_Uptake_and_Utilization	9951	-11.5741	45.7443	71.2031
BS	Carbohydrates	Di- and oligosaccharides	Lactose_utilization	2635	-12.6296	45.6732	72.4833
BS	Carbohydrates	Organic acids	Malonate_decarboxylase	698	-15.1244	49.6606	80.3222
BS	Carbohydrates	Di- and oligosaccharides	Maltose_and_Maltodextrin_Utilization	33308	-12.7543	47.5206	72.2095
BS	Carbohydrates	Sugar alcohols	Mannitol_Utilization	3206	-12.4776	48.2477	73.0493
BS	Carbohydrates	Monosaccharides	Mannose_Metabolism	7733	-11.9967	46.0408	71.6602
BS	Carbohydrates	Di- and oligosaccharides	Melibiose_Utilization	38	-9.78929	43.8424	68.2015
BS	Carbohydrates	One-carbon Metabolism	Methanogenesis	2887	-11.7821	46.2007	71.3454
BS	Carbohydrates	One-carbon Metabolism	Methanogenesis_from_methylated_compounds	228	-12.4821	47.5006	71.8748
BS	Carbohydrates	Organic acids	Methylcitrate_cycle	4463	-14.9721	50.1224	76.7988
BS	Carbohydrates	Central carbohydrate metabolism	Methylglyoxal_Metabolism	15647	-13.8571	49.3429	74.1496
BS	Carbohydrates	Aminosugars	N-Acetyl-Galactosamine_and_Galactosamine_Utilization	3401	-11.6892	46.5808	71.5834
BS	Carbohydrates	Aminosugars	Neotrehalosadiamine_(NTD)_Biosynthesis_Operon	103	-9.1648	44.0488	67.5933
BS	Carbohydrates	One-carbon Metabolism	One-carbon_metabolism_by_tetrahydropterines	3691	-12.4852	48.4097	73.2332
BS	Carbohydrates	Central carbohydrate metabolism	Particulate_methane_monooxygenase_(pMMO)	2	-17	51.5	69.736
BS	Carbohydrates	Central carbohydrate metabolism	Pentose_phosphate_pathway	25814	-13.7844	49.0881	74.4114
BS	Carbohydrates	Central carbohydrate metabolism	Peripheral_Glucose_Catabolism_Pathways	1131	-10.3799	45.3531	69.4673
BS	Carbohydrates	CO2 fixation	Photorespiration_(oxidative_C2_cycle)	23022	-13.2507	48.7186	73.4497
BS	Carbohydrates	Glycoside hydrolases	Predicted_carbohydrate_hydrolases	3994	-11.7187	45.079	70.7881
BS	Carbohydrates	Sugar alcohols	Propanediol_utilization	1669	-11.9812	47.9272	73.1788
BS	Carbohydrates	Organic acids	Propionate-CoA_to_Succinate_Module	11630	-15.6064	50.8174	77.9803
BS	Carbohydrates	Organic acids	Propionyl-CoA_to_Succinyl-CoA_Module	8165	-15.6666	51.0251	78.3317
BS	Carbohydrates	Central carbohydrate metabolism	Pyruvate:ferredoxin_oxidoreductase	5618	-14.8804	50.3455	75.7317
BS	Carbohydrates	Central carbohydrate metabolism	Pyruvate_Alanine_Serine_Interconversions	10324	-13.576	49.4068	74.236
BS	Carbohydrates	Central carbohydrate metabolism	Pyruvate_metabolism_I:_anaplerotic_reactions,_PEP	36545	-14.9549	50.7469	75.8512
BS	Carbohydrates	Central carbohydrate metabolism	Pyruvate_metabolism_II:_acetyl-CoA,_acetogenesis_from_pyruvate	28544	-13.9299	49.178	74.533
BS	Carbohydrates	One-carbon Metabolism	Serine-glyoxylate_cycle	88489	-14.2704	49.4281	75.4957
BS	Carbohydrates	Central carbohydrate metabolism	Soluble_methane_monooxygenase_(sMMO)	436	-15.7427	48.2619	78.7474
BS	Carbohydrates	Di- and oligosaccharides	Sucrose_utilization	999	-11.7082	47.7542	70.8916
BS	Carbohydrates	Di- and oligosaccharides	Sucrose_utilization_Shewanella	472	-11.2453	47.5787	70.1871
BS	Carbohydrates	NULL	Sugar_utilization_in_Thermotogales	55284	-12.364	47.1826	72.1757
BS	Carbohydrates	Central carbohydrate metabolism	TCA_Cycle	40162	-14.6309	50.2459	76.3661
BS	Carbohydrates	Di- and oligosaccharides	Trehalose_Biosynthesis	32571	-14.0336	48.434	73.5089
BS	Carbohydrates	Di- and oligosaccharides	Trehalose_Uptake_and_Utilization	2911	-11.8698	46.4985	71.5936
BS	Carbohydrates	Organic acids	Tricarballylate_Utilization	1464	-13.9497	47.8454	75.7427
BS	Carbohydrates	NULL	Uncharacterized_sugar_kinase_cluster_(ygc)	42	-12.7142	47.1192	73.7996
BS	Carbohydrates	NULL	Unknown_carbohydrate_utilization_(_cluster_Ydj_)	1827	-13.9537	45.9713	75.3499
BS	Carbohydrates	NULL	Unknown_carbohydrate_utilization_(_cluster_Yeg_)	2822	-14.1636	50.2322	74.9858
BS	Carbohydrates	Polysaccharides	Unknown_carbohydrate_utilization_containing_Fructose-bisphosphate_aldolase	8	-12.9998	46.2501	73.8904
BS	Carbohydrates	Di- and oligosaccharides	Unknown_oligosaccharide_utilization_Sde_1396	102	-11.2938	46.1084	70.4765
BS	Carbohydrates	NULL	Unknown_sugar_utilization_(cluster_yphABCDEFG)	365	-11.9858	46.1154	70.3081
BS	Carbohydrates	NULL	VC0266	305	-11.5178	43.0626	72.7729
BS	Carbohydrates	Polysaccharides	Xyloglucan_Utilization	97	-8.81368	43.5881	65.3898
BS	Carbohydrates	Monosaccharides	Xylose_utilization	14851	-12.3932	47.2093	72.5604
BS	Carbohydrates	NULL	beta-glucuronide_utilization	111	-12.7293	46.3697	71.9997
BS	Cell Division and Cell Cycle	NULL	Bacterial_Cytoskeleton	23612	-13.0268	48.7799	74.2678
BS	Cell Division and Cell Cycle	NULL	Control_of_cell_elongation_-_division_cycle_in_Bacilli	2122	-12.2565	47.3481	73.0962
BS	Cell Division and Cell Cycle	NULL	Cyanobacterial_Circadian_Clock	9300	-11.1703	46.432	71.3741
BS	Cell Division and Cell Cycle	NULL	Heterocyst_formation_in_cyanobacteria	45	-12.3331	46.6892	74.6396
BS	Cell Division and Cell Cycle	NULL	Intracellular_septation_in_Enterobacteria	127	-10.7479	44.7325	68.7797
BS	Cell Division and Cell Cycle	NULL	Macromolecular_synthesis_operon	17926	-14.7044	50.4819	76.7879
BS	Cell Division and Cell Cycle	NULL	MukBEF_Chromosome_Condensation	80	-12.3999	47.4625	76.3688
BS	Cell Division and Cell Cycle	NULL	Two_cell_division_clusters_relating_to_chromosome_partitioning	13060	-12.8579	48.7657	74.5076
BS	Cell Division and Cell Cycle	NULL	YgjD_and_YeaZ	1986	-11.4709	46.4747	72.9619
BS	Cell Wall and Capsule	Capsular and extracellular polysacchrides	Alginate_metabolism	12120	-12.2399	46.5607	72.0373
BS	Cell Wall and Capsule	Gram-Positive cell wall components	Anthrose_Biosynthesis	23	-7.65196	40.8263	67.7436
BS	Cell Wall and Capsule	Capsular and extracellular polysacchrides	CMP-N-acetylneuraminate_Biosynthesis	1768	-11.2643	46.7289	70.3954
BS	Cell Wall and Capsule	Capsular and extracellular polysacchrides	Capsular_Polysaccharide_(CPS)_of_Campylobacter	188	-10.4306	44.7555	69.6608
BS	Cell Wall and Capsule	Capsular and extracellular polysacchrides	Capsular_Polysaccharides_Biosynthesis_and_Assembly	1753	-10.7858	46.1692	70.0539
BS	Cell Wall and Capsule	Capsular and extracellular polysacchrides	Capsular_heptose_biosynthesis	6190	-11.6368	46.3527	71.3588
BS	Cell Wall and Capsule	Capsular and extracellular polysacchrides	Capsular_surface_virulence_antigen_loci	3	-14.6667	59.3333	64.2767
BS	Cell Wall and Capsule	Capsular and extracellular polysacchrides	Colanic_acid_biosynthesis	1974	-11.9232	46.6077	72.0754
BS	Cell Wall and Capsule	Gram-Negative cell wall components	Core_Oligosaccharide_Glycosylation_in_Pseudomonas	93	-13.8494	47.6669	76.3613
BS	Cell Wall and Capsule	Gram-Positive cell wall components	D-Alanyl_Lipoteichoic_Acid_Biosynthesis	78	-11.1281	44.577	71.9935
BS	Cell Wall and Capsule	Capsular and extracellular polysacchrides	Exopolysaccharide_Biosynthesis	6541	-10.3222	45.3789	68.5963
BS	Cell Wall and Capsule	Capsular and extracellular polysacchrides	Extracellular_Polysaccharide_Biosynthesis_of_Streptococci	153	-7.81027	43.4448	64.5592
BS	Cell Wall and Capsule	Gram-Negative cell wall components	Inner_membrane_protein_YhjD_and_conserved_cluster_involved_in_LPS_biosynthesis	90	-15.1888	51.1225	76.051
BS	Cell Wall and Capsule	Gram-Negative cell wall components	KDO2-Lipid_A_biosynthesis	18792	-11.4609	47.1625	70.3262
BS	Cell Wall and Capsule	Gram-Negative cell wall components	LOS_core_oligosaccharide_biosynthesis	9406	-11.1002	46.1825	70.5838
BS	Cell Wall and Capsule	Capsular and extracellular polysacchrides	Legionaminic_Acid_Biosynthesis	1689	-11.4669	47.024	70.3781
BS	Cell Wall and Capsule	Gram-Negative cell wall components	Lipid_A-Ara4N_pathway_(_Polymyxin_resistance_)	13839	-11.9605	47.8215	70.6194
BS	Cell Wall and Capsule	Gram-Negative cell wall components	Lipid_A_modifications	562	-12.3468	46.9575	72.8111
BS	Cell Wall and Capsule	Gram-Negative cell wall components	Lipopolysaccharide-related_cluster_in_Alphaproteobacteria	5981	-11.6176	48.1118	70.9615
BS	Cell Wall and Capsule	Gram-Negative cell wall components	Lipopolysaccharide_assembly	9065	-11.8961	47.4901	71.8073
BS	Cell Wall and Capsule	Gram-Negative cell wall components	Lipoprotein_sorting_system	3178	-11.4011	47.2495	72.2386
BS	Cell Wall and Capsule	Gram-Negative cell wall components	Major_Outer_Membrane_Proteins	1320	-10.5702	44.3548	72.4628
BS	Cell Wall and Capsule	NULL	Murein_Hydrolases	7986	-11.3276	46.4775	70.7227
BS	Cell Wall and Capsule	Capsular and extracellular polysacchrides	O-Methyl_Phosphoramidate_Capsule_Modification_in_Campylobacter	1204	-12.7097	47.8409	72.8795
BS	Cell Wall and Capsule	Gram-Negative cell wall components	Outer_membrane	1817	-11.9391	46.3174	72.1273
BS	Cell Wall and Capsule	NULL	Peptidoglycan_Biosynthesis	48982	-11.8119	47.2301	71.7176
BS	Cell Wall and Capsule	NULL	Peptidoglycan_Crosslinking_of_Peptide_Stems	98	-6.82635	38.5717	63.8401
BS	Cell Wall and Capsule	NULL	Peptidoglycan_biosynthesis--gjo	10933	-11.49	47.0472	71.6427
BS	Cell Wall and Capsule	Gram-Negative cell wall components	Perosamine_Synthesis_Vibrio	5125	-11.182	45.814	69.8414
BS	Cell Wall and Capsule	Capsular and extracellular polysacchrides	Phosphorylcholine_incorporation_in_LPS	170	-10.9644	44.2945	72.4392
BS	Cell Wall and Capsule	Gram-Positive cell wall components	Polyglycerolphosphate_lipoteichoic_acid_biosynthesis	41	-12.5366	44.4147	76.0744
BS	Cell Wall and Capsule	Capsular and extracellular polysacchrides	Polysaccharide_deacetylases	862	-10.4869	44.5723	68.1863
BS	Cell Wall and Capsule	Capsular and extracellular polysacchrides	Pseudaminic_Acid_Biosynthesis	513	-11.871	47.394	71.6195
BS	Cell Wall and Capsule	NULL	Recycling_of_Peptidoglycan_Amino_Acids	4110	-11.7931	46.7685	71.8103
BS	Cell Wall and Capsule	NULL	Recycling_of_Peptidoglycan_Amino_Sugars	2815	-10.9705	46.5079	71.15
BS	Cell Wall and Capsule	Capsular and extracellular polysacchrides	Rhamnose_containing_glycans	13626	-12.83	47.6836	72.7137
BS	Cell Wall and Capsule	Capsular and extracellular polysacchrides	Serotype_determining_Capsular_polysaccharide_biosynthesis_in_Staphylococcus	204	-10.9948	45.4953	70.8909
BS	Cell Wall and Capsule	Capsular and extracellular polysacchrides	Sialic_Acid_Metabolism	20574	-12.2507	47.6603	72.3791
BS	Cell Wall and Capsule	Gram-Positive cell wall components	Sortase	32	-6.37494	37.5313	65.6608
BS	Cell Wall and Capsule	Capsular and extracellular polysacchrides	Streptococcal_Hyaluronic_Acid_Capsule	1442	-13.4053	49.0815	74.272
BS	Cell Wall and Capsule	Gram-Positive cell wall components	Teichoic_and_lipoteichoic_acids_biosynthesis	2969	-9.27923	43.2472	68.8471
BS	Cell Wall and Capsule	Gram-Positive cell wall components	Teichuronic_acid_biosynthesis	2362	-12.0027	47.3463	71.5594
BS	Cell Wall and Capsule	NULL	UDP-N-acetylmuramate_from_Fructose-6-phosphate_Biosynthesis	7574	-11.7273	47.9687	71.6881
BS	Cell Wall and Capsule	Gram-Negative cell wall components	Vibrio_Core_Oligosaccharide_Biosynthesis	3000	-10.5413	44.4053	69.7363
BS	Cell Wall and Capsule	Capsular and extracellular polysacchrides	Vibrio_Polysaccharide_(VPS)_Biosynthesis	848	-11.1589	46.6843	69.8789
BS	Cell Wall and Capsule	Capsular and extracellular polysacchrides	Xanthan_Exopolysaccharide_Biosynthesis_and_Export	154	-9.00624	44.9744	66.4481
BS	Cell Wall and Capsule	Capsular and extracellular polysacchrides	YjbEFGH_Locus_Involved_in_Exopolysaccharide_Production	12	-12.4995	48.8333	67.5924
BS	Cell Wall and Capsule	NULL	YjeE	6454	-9.97708	45.0778	70.1573
BS	Cell Wall and Capsule	Capsular and extracellular polysacchrides	dTDP-rhamnose_synthesis	11833	-12.9691	47.7342	72.5367
BS	Cell Wall and Capsule	Cell wall of Mycobacteria	mycolic_acid_synthesis	17575	-11.9108	46.9764	72.6392
BS	Cell Wall and Capsule	NULL	tRNA-dependent_amino_acid_transfers	288	-13.708	47.8891	74.5846
BS	Clustering-based subsystems	Ribosome-related cluster	A_Gammaproteobacteria_Cluster_Relating_to_Translation	7688	-13.2509	49.2895	74.101
BS	Clustering-based subsystems	Lysine Biosynthesis	A_Glutathione-dependent_Thiol_Reductase_Associated_with_a_Step_in_Lysine_Biosynthesis	689	-12.5976	47.4371	73.0417
BS	Clustering-based subsystems	Ribosomal Protein L28P relates to a set of uncharacterized proteins	A_Gram-positive_cluster_that_relates_ribosomal_protein_L28P_to_a_set_of_uncharacterized_proteins	9063	-11.0338	46.1027	71.4007
BS	Clustering-based subsystems	NULL	Aerotolerance_operon_in_Bacteroides_and_potentially_orthologous_operons_in_other_organisms	5482	-12.2608	47.9915	72.4583
BS	Clustering-based subsystems	NULL	Allophanate_hydrolase_2_and_Biotin_carboxylase_cluster	5608	-11.8487	47.5601	72.2649
BS	Clustering-based subsystems	NULL	Bacterial_Cell_Division	36976	-13.9282	49.9553	75.2843
BS	Clustering-based subsystems	NULL	Bacterial_RNA-metabolizing_Zn-dependent_hydrolases	12964	-13.1581	48.7576	73.9051
BS	Clustering-based subsystems	NULL	Bacteriophage_P4_cluster	13	-6.15362	37.7694	64.5737
BS	Clustering-based subsystems	Carbohydrates	Beta-lactamase_cluster_in_Streptococcus	2274	-14.1966	50.6535	74.0788
BS	Clustering-based subsystems	NULL	Bile_hydrolysis_related_cluster	24	-12.3332	45.7917	73.2649
BS	Clustering-based subsystems	NULL	Butyrate_metabolism_cluster	5550	-12.8332	48.6324	73.917
BS	Clustering-based subsystems	NULL	CBSS-101031.3.peg.1876	5	-9.8	37.8	77.5664
BS	Clustering-based subsystems	NULL	CBSS-138119.3.peg.2719	5176	-12.9556	48.5857	74.973
BS	Clustering-based subsystems	NULL	CBSS-159087.4.peg.2189	99	-11.5049	45.6061	72.8588
BS	Clustering-based subsystems	NULL	CBSS-160492.1.peg.550	2170	-10.9071	46.9063	71.3217
BS	Clustering-based subsystems	NULL	CBSS-176279.3.peg.1262	88	-9.35211	42.0797	67.83
BS	Clustering-based subsystems	NULL	CBSS-176279.3.peg.868	2396	-12.556	45.7862	75.9737
BS	Clustering-based subsystems	NULL	CBSS-176280.1.peg.1561	8645	-11.0258	45.6612	70.5104
BS	Clustering-based subsystems	Probably GTP or GMP signaling related	CBSS-176299.4.peg.1292	9049	-12.2112	46.255	73.6151
BS	Clustering-based subsystems	NULL	CBSS-176299.4.peg.1996A	5855	-11.1727	46.1112	71.4407
BS	Clustering-based subsystems	NULL	CBSS-176299.4.peg.1996B	8269	-14.0137	50.1749	75.1254
BS	Clustering-based subsystems	Three hypotheticals linked to lipoprotein biosynthesis	CBSS-188.1.peg.9880	2360	-10.7764	44.6295	71.1038
BS	Clustering-based subsystems	NULL	CBSS-193567.1.peg.90	505	-12.5244	49.0044	74.7481
BS	Clustering-based subsystems	Shiga toxin cluster	CBSS-194948.1.peg.143	6746	-14.2052	49.1052	74.9291
BS	Clustering-based subsystems	Cytochrome biogenesis	CBSS-196164.1.peg.1690	20306	-13.4256	48.4537	74.5998
BS	Clustering-based subsystems	Cytochrome biogenesis	CBSS-196164.1.peg.461	5544	-12.5633	48.0267	72.2934
BS	Clustering-based subsystems	NULL	CBSS-196620.1.peg.2477	11574	-13.1086	48.7556	74.4663
BS	Clustering-based subsystems	Recombination related cluster	CBSS-198094.1.peg.4426	2881	-9.86107	46.6759	66.815
BS	Clustering-based subsystems	NULL	CBSS-211586.1.peg.3133	5726	-10.819	45.999	70.9047
BS	Clustering-based subsystems	NULL	CBSS-214092.1.peg.3450	24	-11.8333	46.125	72.4365
BS	Clustering-based subsystems	CRISPRs and associated hypotheticals	CBSS-216592.1.peg.3534	258	-10.7517	44.066	73.3661
BS	Clustering-based subsystems	Nucleotidyl-phosphate metabolic cluster	CBSS-222523.1.peg.1311	13927	-11.4416	46.4426	71.265
BS	Clustering-based subsystems	NULL	CBSS-224911.1.peg.435	2849	-12.4297	47.0853	73.4738
BS	Clustering-based subsystems	NULL	CBSS-228410.1.peg.134	2485	-12.1244	46.278	72.405
BS	Clustering-based subsystems	NULL	CBSS-235.1.peg.567	18082	-13.1722	48.6538	74.4929
BS	Clustering-based subsystems	Translation	CBSS-243265.1.peg.198	1093	-13.7517	48.8293	76.6459
BS	Clustering-based subsystems	NULL	CBSS-243277.1.peg.4359	59	-12.2372	47.4916	68.3738
BS	Clustering-based subsystems	Fatty acid metabolic cluster	CBSS-246196.1.peg.364	4412	-10.7567	45.2817	71.4893
BS	Clustering-based subsystems	NULL	CBSS-251221.1.peg.1863	4031	-13.2355	48.0256	73.7197
BS	Clustering-based subsystems	Hypothetical protein possible functionally linked with Alanyl-tRNA synthetase	CBSS-257314.1.peg.488	7387	-13.2926	48.1941	74.6956
BS	Clustering-based subsystems	Two related proteases	CBSS-257314.1.peg.676	8221	-12.7529	48.7902	72.9732
BS	Clustering-based subsystems	NULL	CBSS-257314.1.peg.752	1310	-11.3432	45.6782	71.1001
BS	Clustering-based subsystems	Biosynthesis of galactoglycans and related lipopolysacharides	CBSS-258594.1.peg.3339	24590	-10.6088	45.4708	69.8481
BS	Clustering-based subsystems	recX and regulatory cluster	CBSS-261594.1.peg.788	1610	-10.6866	45.4332	70.694
BS	Clustering-based subsystems	Catabolism of an unknown compound	CBSS-262316.1.peg.2929	3411	-12.8999	47.9456	74.4968
BS	Clustering-based subsystems	Clustering-based subsystems	CBSS-262719.3.peg.410	5116	-12.7852	47.5727	73.5496
BS	Clustering-based subsystems	Methylamine utilization	CBSS-265072.7.peg.546	1857	-11.4025	46.3186	71.4336
BS	Clustering-based subsystems	Probably organic hydroperoxide resistance related hypothetical protein	CBSS-269482.1.peg.1294	1379	-11.8938	46.3882	74.1812
BS	Clustering-based subsystems	Molybdopterin oxidoreductase	CBSS-269799.3.peg.2220	11300	-13.2726	46.7613	71.9754
BS	Clustering-based subsystems	NULL	CBSS-269801.1.peg.1715	3821	-10.6514	45.4614	71.5785
BS	Clustering-based subsystems	DNA metabolism	CBSS-269801.1.peg.2186	514	-10.2623	44.543	72.8284
BS	Clustering-based subsystems	Clustering-based subsystems	CBSS-280355.3.peg.2835	10609	-12.1679	47.9231	72.4844
BS	Clustering-based subsystems	NULL	CBSS-281090.3.peg.464	4589	-12.9715	47.6687	74.1408
BS	Clustering-based subsystems	Pyruvate kinase associated cluster	CBSS-288000.5.peg.1793	4327	-11.8487	47.0204	71.5507
BS	Clustering-based subsystems	NULL	CBSS-288681.3.peg.1039	1943	-12.222	46.5635	73.3014
BS	Clustering-based subsystems	NULL	CBSS-290633.1.peg.1906	4587	-12.2726	47.2687	73.3798
BS	Clustering-based subsystems	NULL	CBSS-291331.3.peg.3674	2000	-11.4577	45.4528	70.7767
BS	Clustering-based subsystems	Clustering-based subsystems	CBSS-292415.3.peg.2341	2778	-11.8138	46.695	71.7522
BS	Clustering-based subsystems	NULL	CBSS-296591.1.peg.2330	21178	-12.2671	47.214	72.023
BS	Clustering-based subsystems	Probably Pyrimidine biosynthesis-related	CBSS-306254.1.peg.1508	3461	-13.9217	48.5874	75.0894
BS	Clustering-based subsystems	NULL	CBSS-312309.3.peg.1965	9783	-13.8358	49.4023	74.8076
BS	Clustering-based subsystems	Putative Isoquinoline 1-oxidoreductase subunit	CBSS-314267.3.peg.390	8630	-11.5432	46.4294	70.6609
BS	Clustering-based subsystems	NULL	CBSS-314269.3.peg.1840	12657	-12.2003	48.0113	71.4102
BS	Clustering-based subsystems	Putative asociate of RNA polymerase sigma-54 factor rpoN	CBSS-316057.3.peg.1308	22249	-11.7066	46.636	73.9458
BS	Clustering-based subsystems	NULL	CBSS-316057.3.peg.3521	1275	-11.2891	46.0944	69.6539
BS	Clustering-based subsystems	NULL	CBSS-316057.3.peg.563	7230	-13.1094	46.9493	73.2273
BS	Clustering-based subsystems	Probably Ybbk-related hypothetical membrane proteins	CBSS-316057.3.peg.659	2320	-13.7152	49.5486	75.8002
BS	Clustering-based subsystems	NULL	CBSS-316273.3.peg.227	3608	-12.6873	46.6342	73.2031
BS	Clustering-based subsystems	NULL	CBSS-316273.3.peg.2378	1016	-13.1807	46.8459	75.842
BS	Clustering-based subsystems	NULL	CBSS-316273.3.peg.2709	2123	-12.6544	47.1939	74.4939
BS	Clustering-based subsystems	NULL	CBSS-316273.3.peg.448	4663	-12.2425	46.7644	72.2193
BS	Clustering-based subsystems	NULL	CBSS-316273.3.peg.922	1533	-10.729	44.3174	72.0378
BS	Clustering-based subsystems	NULL	CBSS-316279.3.peg.746	641	-10.4254	45.1469	70.1394
BS	Clustering-based subsystems	Hypothetical lipase related to Phosphatidate metabolism	CBSS-316407.3.peg.1371	1697	-10.3816	44.0257	71.2914
BS	Clustering-based subsystems	NULL	CBSS-316407.3.peg.2816	269	-10.5833	47.4799	69.4852
BS	Clustering-based subsystems	NULL	CBSS-320372.3.peg.6046	4174	-12.8003	47.968	74.0618
BS	Clustering-based subsystems	Carotenoid biosynthesis	CBSS-320388.3.peg.3759	2064	-11.3746	45.7702	71.1381
BS	Clustering-based subsystems	NULL	CBSS-323097.3.peg.2594	3055	-10.7267	46.0118	71.178
BS	Clustering-based subsystems	Flagella protein?	CBSS-323098.3.peg.2823	747	-11.4267	45.0953	74.5701
BS	Clustering-based subsystems	Chemotaxis, response regulators	CBSS-323850.3.peg.3142	1178	-8.69154	43.6845	67.2963
BS	Clustering-based subsystems	Hypothetical in Lysine biosynthetic cluster	CBSS-323850.3.peg.3269	5463	-11.2087	46.2127	71.5266
BS	Clustering-based subsystems	Putative GGDEF domain protein related to agglutinin secretion	CBSS-323850.3.peg.3284	946	-9.68561	45.014	68.3382
BS	Clustering-based subsystems	Translation	CBSS-326442.4.peg.1852	8542	-13.3527	48.4992	74.362
BS	Clustering-based subsystems	DNA polymerase III epsilon cluster	CBSS-342610.3.peg.1536	2942	-11.9048	45.9504	72.7577
BS	Clustering-based subsystems	NULL	CBSS-342610.3.peg.1794	2408	-13.9667	49.0395	75.5798
BS	Clustering-based subsystems	D-tyrosyl-tRNA(Tyr) deacylase (EC 3.1.-.-) cluster	CBSS-342610.3.peg.283	3216	-10.9692	46.9301	70.8819
BS	Clustering-based subsystems	Choline bitartrate degradation, putative	CBSS-344610.3.peg.2335	4483	-14.0224	49.952	74.8226
BS	Clustering-based subsystems	NULL	CBSS-350688.3.peg.1509	42218	-13.2388	48.9808	73.6988
BS	Clustering-based subsystems	TldD cluster	CBSS-354.1.peg.2917	2431	-13.3698	48.9119	74.0566
BS	Clustering-based subsystems	NULL	CBSS-370552.3.peg.1240	199	-9.74349	44.6736	70.2685
BS	Clustering-based subsystems	Biosynthesis of galactoglycans and related lipopolysacharides	CBSS-376686.6.peg.291	15517	-10.7531	45.6932	69.4001
BS	Clustering-based subsystems	NULL	CBSS-393121.3.peg.1913	10833	-12.7548	48.5535	73.4186
BS	Clustering-based subsystems	Protein export?	CBSS-393121.3.peg.2760	17251	-13.2803	48.3622	74.1971
BS	Clustering-based subsystems	NULL	CBSS-393124.3.peg.2657	4732	-11.0398	45.3419	71.7429
BS	Clustering-based subsystems	Related to Menaquinone-cytochrome C reductase	CBSS-393130.3.peg.129	346	-11.878	44.1796	73.3949
BS	Clustering-based subsystems	Cell Division	CBSS-393130.3.peg.794	4865	-12.6737	47.9342	73.0825
BS	Clustering-based subsystems	NULL	CBSS-393131.3.peg.612	1462	-13.7472	49.4716	76.3621
BS	Clustering-based subsystems	NULL	CBSS-393133.3.peg.2787	4140	-11.98	46.7005	71.6509
BS	Clustering-based subsystems	Tricarboxylate transporter	CBSS-49338.1.peg.459	15032	-13.7928	49.3668	74.5263
BS	Clustering-based subsystems	alpha-proteobacterial cluster of hypotheticals	CBSS-52598.3.peg.2843	2193	-13.2066	48.2794	73.9626
BS	Clustering-based subsystems	NULL	CBSS-562.2.peg.5158_SK3_including	120	-13.1583	49.5418	73.0572
BS	Clustering-based subsystems	NULL	CBSS-56780.10.peg.1536	4464	-12.8339	47.5418	74.541
BS	Clustering-based subsystems	NULL	CBSS-630.2.peg.3360	833	-11.2866	47.2392	71.2841
BS	Clustering-based subsystems	Isoprenoid/cell wall biosynthesis: PREDICTED UNDECAPRENYL DIPHOSPHATE PHOSPHATASE	CBSS-83331.1.peg.3039	12819	-12.3448	47.3554	72.8792
BS	Clustering-based subsystems	NULL	CBSS-83332.1.peg.3803	2237	-15.2366	50.0027	77.6126
BS	Clustering-based subsystems	NULL	CBSS-83333.1.peg.946	1829	-10.6722	45.7592	69.546
BS	Clustering-based subsystems	Lysine, threonine, methionine, and cysteine	CBSS-84588.1.peg.1247	3795	-10.9535	46.5471	69.7062
BS	Clustering-based subsystems	NULL	CBSS-87626.3.peg.3639	4464	-12.0736	47.5384	71.4277
BS	Clustering-based subsystems	tRNA sulfuration	CBSS-89187.3.peg.2957	2974	-11.8693	46.8557	71.6863
BS	Clustering-based subsystems	Fatty acid metabolic cluster	COG1399	30824	-12.0912	47.7265	72.2693
BS	Clustering-based subsystems	NULL	CTP_synthase_(EC_6.3.4.2)_cluster	8820	-14.5111	49.4783	74.9066
BS	Clustering-based subsystems	Cell Division	Cell_Division_Cluster	12632	-13.4902	47.897	73.8411
BS	Clustering-based subsystems	NULL	Cell_division-ribosomal_stress_proteins_cluster	22765	-14.9945	50.9954	75.909
BS	Clustering-based subsystems	NULL	Cell_wall_related_cluster	4604	-10.7199	46.2606	69.1221
BS	Clustering-based subsystems	NULL	ClpAS_cluster	3871	-16.558	52.3064	79.8267
BS	Clustering-based subsystems	NULL	ClpS__and_metallo-protease_cluster_in_Cyanos_	515	-12.3977	44.8392	75.6817
BS	Clustering-based subsystems	NULL	ClpS_cluster_with_hypothetical_protein_in_Cyanos	13	-7.53846	34.077	78.765
BS	Clustering-based subsystems	NULL	ClpS_like_protein_and_vWFA-like_protein_cluster	396	-9.73702	43.9296	69.7458
BS	Clustering-based subsystems	proteosome related	Cluster-based_Subsystem_Grouping_Hypotheticals_-_perhaps_Proteosome_Related	6429	-13.6277	48.1197	75.9907
BS	Clustering-based subsystems	Carbohydrates	Cluster_Ytf_and_putative_sugar_transporter	2267	-13.2123	47.516	73.3034
BS	Clustering-based subsystems	NULL	Cluster_co-expressed_with_butyrate_metabolism_cluster	534	-11.6572	46.7437	70.4136
BS	Clustering-based subsystems	NULL	Cluster_containing_CofD-like_protein_and_co-occuring_with_DNA_repair	2799	-12.5135	46.9231	74.8314
BS	Clustering-based subsystems	NULL	Cluster_with_phosphopentomutase_paralog	547	-11.7566	47.1045	70.7791
BS	Clustering-based subsystems	NULL	Cluster_with_second_YidC_in_Bacilli	89	-9.35926	42.0226	68.1566
BS	Clustering-based subsystems	Oxidative stress	CoA-disulfide_reductase_(EC_1.8.1.14)_containing_cluster	552	-11.063	44.2087	72.6503
BS	Clustering-based subsystems	NULL	Conjugative_transfer_related_cluster	1174	-12.0107	45.6084	73.6033
BS	Clustering-based subsystems	NULL	Conserved_cluster_around_acetyltransferase_YpeA_in_Enterobacteria	99	-13.6867	48.1417	74.4262
BS	Clustering-based subsystems	NULL	Conserved_cluster_in_Enterobacteriaceae_downstream_from_YqjA,_a_DedA_family_protein	39	-8.17936	39.8207	68.432
BS	Clustering-based subsystems	NULL	Conserved_gene_cluster_associated_with_Met-tRNA_formyltransferase	22645	-11.0162	46.3839	70.5621
BS	Clustering-based subsystems	NULL	DNA_gyrase_subunits	10531	-14.6241	51.0303	75.3628
BS	Clustering-based subsystems	NULL	DNA_replication_cluster_1	6327	-12.9772	48.2397	74.7559
BS	Clustering-based subsystems	NULL	Disulphide_related_cluster	1241	-10.1784	44.4106	67.6821
BS	Clustering-based subsystems	NULL	Divergent_RNA_modification_related_clusters	62	-6.82235	39.2905	67.4274
BS	Clustering-based subsystems	NULL	EC49-61	8192	-11.7542	46.3914	71.762
BS	Clustering-based subsystems	NULL	EC699-706	1896	-11.7666	46.2434	71.1954
BS	Clustering-based subsystems	Putrescine/GABA utilization cluster-temporal,to add to SSs	GABA_and_putrescine_metabolism_from_cluters	7033	-13.4339	48.6994	73.6555
BS	Clustering-based subsystems	Methylamine utilization	Glutamate-mediated_methylamine_utilization_pathway	5822	-14.9295	49.5998	75.8977
BS	Clustering-based subsystems	NULL	Glutaredoxin_3_and_Glutathione_synthetase_cluster	670	-13.4787	48.2391	76.1979
BS	Clustering-based subsystems	NULL	Glutaredoxin_3_containing_cluster	3002	-11.5882	47.6613	72.4615
BS	Clustering-based subsystems	NULL	Glutaredoxin_3_containing_cluster_2	814	-9.70738	43.8466	70.8873
BS	Clustering-based subsystems	NULL	Glycogen_metabolism_cluster	20317	-14.0197	48.66	73.2219
BS	Clustering-based subsystems	Hypothetical associated with RecF	Hypothetical_Coupled_to_RecF	25	-8.63988	41.5602	73.1618
BS	Clustering-based subsystems	Hypothetical Related to Dihydroorate Dehydrogenase	Hypothetical_Related_to_Dihydroorotate_dehydrogenase	2016	-11.3488	46.857	72.07
BS	Clustering-based subsystems	NULL	KH_domain_RNA_binding_protein_YlqC	2139	-11.1176	44.1278	74.0964
BS	Clustering-based subsystems	NULL	LMPTP_YfkJ_cluster	126	-9.10298	41.4128	71.0169
BS	Clustering-based subsystems	NULL	LMPTP_YwlE_cluster	3948	-13.1717	49.0006	73.8726
BS	Clustering-based subsystems	NULL	LSU_ribosomal_proteins_cluster	6849	-13.7909	48.6857	77.209
BS	Clustering-based subsystems	NULL	Lipopolysaccharide_assembly_cluster	5206	-11.1754	45.9592	72.6655
BS	Clustering-based subsystems	NULL	Listeria_bile_tolerance_locus_BltB	44	-10.6132	44.2505	70.142
BS	Clustering-based subsystems	NULL	Maltose_utilization_cluster	1163	-11.1079	47.5103	70.6372
BS	Clustering-based subsystems	NULL	Nucleoside_Catabolism_cluster	8880	-12.5327	48.2941	72.7043
BS	Clustering-based subsystems	NULL	NusA-TFII_Cluster	7219	-13.8255	49.685	76.0878
BS	Clustering-based subsystems	NULL	PA0057_cluster	209	-11.5739	45.6749	72.3304
BS	Clustering-based subsystems	NULL	PFGI-1-like_cluster_1	60	-15.3167	46.9667	85.8822
BS	Clustering-based subsystems	NULL	PFGI-1-like_cluster_2	5	-5.9996	37.8004	68.5804
BS	Clustering-based subsystems	Phosphate metabolism	PhoR-PhoB_two-component_regulatory_system	3565	-11.021	45.9442	70.9592
BS	Clustering-based subsystems	NULL	Possible_Ammonia_conversion_cluster	1734	-11.3797	46.5038	71.6707
BS	Clustering-based subsystems	Carbohydrates	Predicted_mycobacterial_monooxygenase	227	-10.524	42.8814	68.8684
BS	Clustering-based subsystems	Proteasome related clusters	Proteasome_subunit_alpha_archaeal_cluster	75	-11.7866	47.3469	70.3031
BS	Clustering-based subsystems	Clustering-based subsystems	Putative_diaminopropionate_ammonia-lyase_cluster	7032	-11.2918	46.7368	70.8175
BS	Clustering-based subsystems	NULL	Putative_hemin_transporter	258	-10.767	45.795	69.9885
BS	Clustering-based subsystems	Carbohydrates	Putative_sugar_ABC_transporter_(ytf_cluster)	3791	-14.0764	47.6052	75.2328
BS	Clustering-based subsystems	NULL	Putative_sulfate_assimilation_cluster	297	-16.3162	49.933	80.422
BS	Clustering-based subsystems	NULL	RNA_modification_and_chromosome_partitioning_cluster	5328	-13.2966	48.1432	75.535
BS	Clustering-based subsystems	NULL	RNA_modification_cluster	1634	-9.91648	40.1808	73.4266
BS	Clustering-based subsystems	NULL	Ribonucleotide_reductase_cluster	2042	-17.6617	51.1326	82.7398
BS	Clustering-based subsystems	Sarcosine oxidase	Sarcosine_oxidase_subunits	660	-14.2664	47.8428	76.3311
BS	Clustering-based subsystems	Chromosome Replication	SeqA_and_Co-occurring_Genes	3986	-15.4738	50.8256	77.0187
BS	Clustering-based subsystems	NULL	Shikimate_kinase_containing_cluster	1429	-12.078	47.8708	72.1964
BS	Clustering-based subsystems	NULL	Spore_Coat	2141	-10.9716	41.1046	73.6084
BS	Clustering-based subsystems	Clustering-based subsystems	Sporulation-related_Hypotheticals	4146	-13.2746	49.1432	75.2789
BS	Clustering-based subsystems	NULL	Staphylococcus_aureus_hypothetical_repetitive_gene_loci	81	-9.32067	43.951	69.1916
BS	Clustering-based subsystems	Sulfatases and sulfatase modifying factor 1 (and a hypothetical)	Sulfatases_and_sulfatase_modifying_factor_1	12810	-12.9688	45.9385	72.868
BS	Clustering-based subsystems	NULL	USS-DB-1	2115	-11.5551	46.8893	68.1334
BS	Clustering-based subsystems	NULL	USS-DB-2	213	-8.45992	41.4229	70.8449
BS	Clustering-based subsystems	NULL	USS-DB-4	1	-9	40	72.5
BS	Clustering-based subsystems	NULL	USS-DB-6	1167	-12.3665	48.4982	73.4182
BS	Clustering-based subsystems	NULL	USS-DB-7	4156	-12.0846	46.3271	71.7536
BS	Clustering-based subsystems	Monosaccharides	Unspecified_monosaccharide_transport_cluster	2664	-12.3307	48.2575	72.6992
BS	Clustering-based subsystems	NULL	Ycd_cluster_(_putative_2-hydroxyacid_dehydrogenase_)	32	-8.09359	39.7813	66.661
BS	Clustering-based subsystems	Lysine, threonine, methionine, and cysteine	YeiH	641	-11.7954	47.437	73.925
BS	Clustering-based subsystems	NULL	Yfa_cluster	1129	-8.89962	44.1748	68.006
BS	Clustering-based subsystems	NULL	YidC_containing_cluster_in_LSU_rRNA_proximity	13	-5.846	38.0001	64.5396
BS	Clustering-based subsystems	NULL	tRNA-methylthiotransferase_containing_cluster	3933	-12.4766	47.1306	73.1001
BS	Cofactors, Vitamins, Prosthetic Groups, Pigments	Folate and pterines	5-FCL-like_protein	36528	-13.8951	48.9743	75.2501
BS	Cofactors, Vitamins, Prosthetic Groups, Pigments	Tetrapyrroles	Bilin_Biosynthesis	34	-13.9706	48.7648	78.8186
BS	Cofactors, Vitamins, Prosthetic Groups, Pigments	Biotin	Biotin_biosynthesis	16810	-12.2415	47.4108	72.1302
BS	Cofactors, Vitamins, Prosthetic Groups, Pigments	Tetrapyrroles	Chlorophyll_Biosynthesis	1860	-13.7928	48.1363	75.964
BS	Cofactors, Vitamins, Prosthetic Groups, Pigments	Tetrapyrroles	Chlorophyll_Degradation	41	-11.8777	43	74.0547
BS	Cofactors, Vitamins, Prosthetic Groups, Pigments	Tetrapyrroles	Cobalamin_synthesis	4706	-12.062	47.1978	73.7528
BS	Cofactors, Vitamins, Prosthetic Groups, Pigments	Coenzyme A	Coenzyme_A_Biosynthesis	22457	-12.0526	47.9779	72.4362
BS	Cofactors, Vitamins, Prosthetic Groups, Pigments	Tetrapyrroles	Coenzyme_B12_biosynthesis	17554	-12.2899	47.1735	73.7318
BS	Cofactors, Vitamins, Prosthetic Groups, Pigments	Coenzyme B	Coenzyme_B_synthesis	100	-8.64966	43.7803	65.8956
BS	Cofactors, Vitamins, Prosthetic Groups, Pigments	Coenzyme F420	Coenzyme_F420_synthesis	7222	-12.5905	48.3991	72.4417
BS	Cofactors, Vitamins, Prosthetic Groups, Pigments	Quinone cofactors	Coenzyme_PQQ_synthesis	1846	-13.2283	47.9131	73.3179
BS	Cofactors, Vitamins, Prosthetic Groups, Pigments	Riboflavin, FMN, FAD	Flavodoxin	1462	-11.4313	45.7158	70.9737
BS	Cofactors, Vitamins, Prosthetic Groups, Pigments	Folate and pterines	Folate_Biosynthesis	10372	-11.957	46.7806	72.7511
BS	Cofactors, Vitamins, Prosthetic Groups, Pigments	Tetrapyrroles	Heme_and_Siroheme_Biosynthesis	30984	-12.5241	47.5345	73.2549
BS	Cofactors, Vitamins, Prosthetic Groups, Pigments	Tetrapyrroles	Heme_biosynthesis_orphans	1013	-10.3275	43.3647	70.131
BS	Cofactors, Vitamins, Prosthetic Groups, Pigments	Lipoic acid	Lipoic_acid_metabolism	5568	-12.9213	47.3955	73.5344
BS	Cofactors, Vitamins, Prosthetic Groups, Pigments	Quinone cofactors	Menaquinone_Biosynthesis_via_Futalosine_--_gjo	9276	-11.9154	47.0646	70.6225
BS	Cofactors, Vitamins, Prosthetic Groups, Pigments	Quinone cofactors	Menaquinone_and_Phylloquinone_Biosynthesis	7720	-12.7234	47.6874	74.1033
BS	Cofactors, Vitamins, Prosthetic Groups, Pigments	Folate and pterines	Methanopterin_biosynthesis2	1594	-10.3949	44.6001	70.5724
BS	Cofactors, Vitamins, Prosthetic Groups, Pigments	Folate and pterines	Molybdenum_cofactor_biosynthesis	26214	-11.6166	47.1952	71.7724
BS	Cofactors, Vitamins, Prosthetic Groups, Pigments	NULL	Molybdopterin_cytosine_dinucleotide	7474	-11.952	47.2618	71.8566
BS	Cofactors, Vitamins, Prosthetic Groups, Pigments	NAD and NADP	NAD_and_NADP_cofactor_biosynthesis_global	21336	-12.4389	47.5004	72.9563
BS	Cofactors, Vitamins, Prosthetic Groups, Pigments	NAD and NADP	NAD_consumption	6337	-11.6827	47.8711	71.122
BS	Cofactors, Vitamins, Prosthetic Groups, Pigments	NAD and NADP	NAD_regulation	12728	-12.4038	47.513	73.5784
BS	Cofactors, Vitamins, Prosthetic Groups, Pigments	Quinone cofactors	Plastoquinone_Biosynthesis	817	-13.8148	49.1705	74.0211
BS	Cofactors, Vitamins, Prosthetic Groups, Pigments	Folate and pterines	Pterin_biosynthesis	1836	-11.8744	45.844	71.9951
BS	Cofactors, Vitamins, Prosthetic Groups, Pigments	Folate and pterines	Pterin_carbinolamine_dehydratase	3496	-14.0829	47.8445	75.2439
BS	Cofactors, Vitamins, Prosthetic Groups, Pigments	Folate and pterines	Pterin_metabolism	268	-11.4101	45.1982	70.0442
BS	Cofactors, Vitamins, Prosthetic Groups, Pigments	Folate and pterines	Pterin_metabolism_3	5959	-12.6402	47.6435	72.4643
BS	Cofactors, Vitamins, Prosthetic Groups, Pigments	Pyridoxine	Pyridoxin(Vitamin_B6)_Degradation_Pathway	368	-10.5866	45.495	68.8913
BS	Cofactors, Vitamins, Prosthetic Groups, Pigments	Pyridoxine	Pyridoxin_(Vitamin_B6)_Biosynthesis	27413	-13.1332	48.9277	73.9868
BS	Cofactors, Vitamins, Prosthetic Groups, Pigments	Quinone cofactors	Pyrroloquinoline_Quinone_biosynthesis	1759	-12.0952	46.1965	72.0374
BS	Cofactors, Vitamins, Prosthetic Groups, Pigments	Riboflavin, FMN, FAD	Riboflavin,_FMN_and_FAD_metabolism	13441	-12.1532	47.8527	72.3545
BS	Cofactors, Vitamins, Prosthetic Groups, Pigments	NULL	Thiamin_biosynthesis	16142	-12.5452	47.9776	73.2783
BS	Cofactors, Vitamins, Prosthetic Groups, Pigments	Quinone cofactors	Tocopherol_Biosynthesis	710	-14.1291	47.6765	76.8747
BS	Cofactors, Vitamins, Prosthetic Groups, Pigments	Quinone cofactors	Ubiquinone_Biosynthesis	7536	-12.0879	47.212	71.9938
BS	Cofactors, Vitamins, Prosthetic Groups, Pigments	Folate and pterines	YgfZ	45378	-13.5848	48.3143	74.8322
BS	Cofactors, Vitamins, Prosthetic Groups, Pigments	Folate and pterines	YgfZ-Iron	8669	-12.1203	46.9765	71.6769
BS	Cofactors, Vitamins, Prosthetic Groups, Pigments	Coenzyme M	coenzyme_M_biosynthesis	1293	-10.2757	44.6284	70.2541
BS	Cofactors, Vitamins, Prosthetic Groups, Pigments	Folate and pterines	methanopterin_biosynthesis	188	-9.47844	43.1972	68.6643
BS	Cofactors, Vitamins, Prosthetic Groups, Pigments	Folate and pterines	p-Aminobenzoyl-Glutamate_Utilization	641	-11.5347	47.7663	69.5642
BS	Cofactors, Vitamins, Prosthetic Groups, Pigments	Riboflavin, FMN, FAD	riboflavin_to_FAD	4244	-12.2358	48.473	71.9221
BS	DNA Metabolism	DNA repair	2-phosphoglycolate_salvage	1427	-10.0852	45.6225	69.5188
BS	DNA Metabolism	DNA repair	ATP-dependent_Nuclease	1270	-8.75076	40.9774	72.6828
BS	DNA Metabolism	CRISPs	CRISPRs	869	-10.5223	42.9483	73.1619
BS	DNA Metabolism	CRISPs	CRISP_Cmr_Cluster	65	-8.23077	37.3077	73.9688
BS	DNA Metabolism	DNA uptake, competence	Competence_in_Streptococci	6	-7	40.6667	66.5617
BS	DNA Metabolism	DNA replication	DNA-replication	53184	-12.9298	48.798	73.706
BS	DNA Metabolism	DNA replication	DNA_Helicase_of_Unknown_Function	461	-11.3597	46.8398	71.2063
BS	DNA Metabolism	DNA repair	DNA_Repair_Base_Excision	39445	-11.9161	47.0772	71.8083
BS	DNA Metabolism	NULL	DNA_phosphorothioation	409	-11.9288	46.5162	72.1515
BS	DNA Metabolism	DNA uptake, competence	DNA_processing_cluster	5173	-12.4924	47.5464	73.8945
BS	DNA Metabolism	DNA recombination	DNA_recombination,_archaeal	58	-9.65495	44.8105	67.0064
BS	DNA Metabolism	DNA repair	DNA_repair,_UvrABC_system	50151	-16.2121	51.7452	78.2787
BS	DNA Metabolism	DNA repair	DNA_repair,_bacterial	49185	-12.3453	47.4751	73.468
BS	DNA Metabolism	DNA repair	DNA_repair,_bacterial_DinG_and_relatives	2357	-12.3509	47.9224	72.1239
BS	DNA Metabolism	DNA repair	DNA_repair,_bacterial_MutL-MutS_system	16911	-12.1628	47.9412	73.1085
BS	DNA Metabolism	DNA repair	DNA_repair,_bacterial_RecBCD_pathway	5783	-12.5061	47.4835	74.8726
BS	DNA Metabolism	DNA repair	DNA_repair,_bacterial_RecFOR_pathway	10911	-11.9879	46.9523	72.8951
BS	DNA Metabolism	DNA repair	DNA_repair,_bacterial_UmuCD_system	1936	-11.7719	45.74	74.4646
BS	DNA Metabolism	DNA repair	DNA_repair,_bacterial_UvrD_and_related_helicases	8889	-12.7864	48.1803	73.752
BS	DNA Metabolism	DNA repair	DNA_repair,_bacterial_photolyase	865	-13.1199	47.1114	72.4592
BS	DNA Metabolism	DNA repair	DNA_repair_and_recombination_eukaryotic	12	-11.5832	42.8334	78.7335
BS	DNA Metabolism	DNA replication	DNA_replication,_archaeal	7952	-11.9706	46.4051	72.2766
BS	DNA Metabolism	NULL	DNA_structural_proteins,_bacterial	3137	-11.9809	45.919	76.1028
BS	DNA Metabolism	DNA replication	DNA_topoisomerases,_Type_I,_ATP-independent	9472	-12.646	47.6148	73.0764
BS	DNA Metabolism	DNA replication	DNA_topoisomerases,_Type_II,_ATP-dependent	14814	-15.1016	50.9927	76.6673
BS	DNA Metabolism	DNA uptake, competence	Gram_Positive_Competence	271	-9.75606	44.5056	68.9991
BS	DNA Metabolism	DNA uptake, competence	Late_competence	410	-9.07543	44.2345	67.2045
BS	DNA Metabolism	DNA uptake, competence	Natural_DNA_Transformation_in_Vibrio	6	-5.33333	32.667	71.0038
BS	DNA Metabolism	DNA repair	Nonhomologous_End-Joining_in_Bacteria	5878	-11.571	46.4288	70.5378
BS	DNA Metabolism	NULL	Nucleoid-associated_proteins_in_Bacteria	38	-9.89466	35.8421	80.2317
BS	DNA Metabolism	DNA replication	Plasmid_replication	2572	-12.0071	47.5789	72.9698
BS	DNA Metabolism	NULL	Restriction-Modification_System	8637	-13.7588	47.6351	76.0835
BS	DNA Metabolism	DNA recombination	RuvABC_plus_a_hypothetical	6296	-12.4871	47.6199	73.9442
BS	DNA Metabolism	NULL	Type_I_Restriction-Modification	9028	-14.4354	48.4914	77.1696
BS	DNA Metabolism	DNA repair	Uracil-DNA_glycosylase	6322	-12.2028	46.6886	71.9264
BS	DNA Metabolism	NULL	YcfH	2899	-11.7313	46.7395	71.5349
BS	Dormancy and Sporulation	NULL	Bacillus_Sporulation_Killing_Factor_A_Biosynthetic_Cluster	0	NaN	NaN	NaN
BS	Dormancy and Sporulation	NULL	Bacillus_biofilm_matrix_protein_component_TasA_and_homologs	36	-9.86108	43.5279	70.6134
BS	Dormancy and Sporulation	Spore DNA protection	Dipicolinate_Synthesis	13	-12.9231	47.1538	77.7765
BS	Dormancy and Sporulation	NULL	Exosporium	51	-8.9802	38.3923	72.4147
BS	Dormancy and Sporulation	NULL	Persister_Cells	1841	-9.77531	44.9091	68.2693
BS	Dormancy and Sporulation	Spore DNA protection	Small_acid-soluble_spore_proteins	26	-12.9615	43.3462	84.0611
BS	Dormancy and Sporulation	NULL	SpoVS_protein_family	62	-10.3062	44.7259	75.3418
BS	Dormancy and Sporulation	NULL	Spore_Core_Dehydration	733	-12.0789	47.9756	71.5626
BS	Dormancy and Sporulation	NULL	Spore_germination	285	-10.8032	43.551	72.6812
BS	Dormancy and Sporulation	NULL	Spore_pigment_biosynthetic_cluster_in_Actinomycetes	262	-10.5952	44.8475	70.2557
BS	Dormancy and Sporulation	NULL	Sporulation-associated_proteins_with_broader_functions	1461	-10.6841	43.3151	72.3954
BS	Dormancy and Sporulation	NULL	Sporulation_Cluster	3845	-14.8777	50.8028	76.4307
BS	Dormancy and Sporulation	NULL	Sporulation_Cluster_III_A	21	-15.1428	52.0477	75.6313
BS	Dormancy and Sporulation	NULL	Sporulation_draft	74	-10.7432	44.1757	71.943
BS	Dormancy and Sporulation	NULL	Sporulation_gene_orphans	707	-11.8046	46.7923	70.9354
BS	Fatty Acids, Lipids, and Isoprenoids	Isoprenoids	Acyclic_terpenes_utilization	2217	-12.8995	48.7369	73.1735
BS	Fatty Acids, Lipids, and Isoprenoids	Fatty acids	Acyl-CoA_thioesterase_II	1262	-12.6638	46.2697	74.6188
BS	Fatty Acids, Lipids, and Isoprenoids	Isoprenoids	Archaeal_lipids	9214	-12.78	48.517	74.068
BS	Fatty Acids, Lipids, and Isoprenoids	Phospholipids	Cardiolipin_synthesis	830	-10.2636	45.6402	68.4289
BS	Fatty Acids, Lipids, and Isoprenoids	Fatty acids	Carnitine_Metabolism_in_Microorganisms	553	-11.4211	46.8537	71.2572
BS	Fatty Acids, Lipids, and Isoprenoids	Isoprenoids	Carotenoids	12482	-11.5263	46.0933	71.824
BS	Fatty Acids, Lipids, and Isoprenoids	NULL	Cholesterol_catabolic_operon_in_Mycobacteria	554	-13.4834	47.8415	74.913
BS	Fatty Acids, Lipids, and Isoprenoids	Isoprenoids	Dolichol_metabolism	660	-10.4603	45.5806	68.9205
BS	Fatty Acids, Lipids, and Isoprenoids	Fatty acids	Fatty_Acid_Biosynthesis_FASI	293	-15.9998	49.8057	81.4044
BS	Fatty Acids, Lipids, and Isoprenoids	Fatty acids	Fatty_Acid_Biosynthesis_FASII	58391	-12.8688	48.3048	73.7018
BS	Fatty Acids, Lipids, and Isoprenoids	Fatty acids	Fatty_acid_degradation_regulons	12422	-12.3507	47.3432	72.6597
BS	Fatty Acids, Lipids, and Isoprenoids	Fatty acids	Fatty_acid_metabolism_cluster	13725	-12.1077	47.2934	71.8714
BS	Fatty Acids, Lipids, and Isoprenoids	Phospholipids	Glycerolipid_and_Glycerophospholipid_Metabolism_in_Bacteria	30307	-12.1564	47.3063	72.4131
BS	Fatty Acids, Lipids, and Isoprenoids	Isoprenoids	Isoprenoid_Biosynthesis	9951	-13.0726	48.79	73.6907
BS	Fatty Acids, Lipids, and Isoprenoids	Isoprenoids	Myxoxanthophyll_biosynthesis_in_Cyanobacteria	71	-11.2253	45.0847	70.8671
BS	Fatty Acids, Lipids, and Isoprenoids	Fatty acids	Phospholipid_and_Fatty_acid_biosynthesis_related_cluster	3998	-11.1593	46.3647	71.3145
BS	Fatty Acids, Lipids, and Isoprenoids	NULL	Polyhydroxybutyrate_metabolism	24361	-12.7877	48.2238	73.244
BS	Fatty Acids, Lipids, and Isoprenoids	Isoprenoids	Polyprenyl_Diphosphate_Biosynthesis	2462	-11.7877	47.2534	72.5428
BS	Fatty Acids, Lipids, and Isoprenoids	Fatty acids	Polyunsaturated_Fatty_Acids_synthesis	724	-12.0729	47.6344	71.8796
BS	Fatty Acids, Lipids, and Isoprenoids	Phospholipids	Sphingolipid_biosynthesis	18	-12.7776	45.7781	72.8847
BS	Fatty Acids, Lipids, and Isoprenoids	Triacylglycerols	Triacylglycerol_metabolism	1182	-10.8356	44.65	70.8049
BS	Fatty Acids, Lipids, and Isoprenoids	Isoprenoids	polyprenyl_synthesis	8793	-12.439	48.024	73.4354
BS	Iron acquisition and metabolism	NULL	ABC-type_iron_transport_system	1018	-13.3494	49.4345	74.2552
BS	Iron acquisition and metabolism	NULL	ABC_transporter_[iron.B12.siderophore.hemin]	474	-8.78044	43.8715	68.2293
BS	Iron acquisition and metabolism	Siderophores	Alcaligin_Siderophore	11	-8.63618	41.0909	68.7875
BS	Iron acquisition and metabolism	Siderophores	Bacillibactin_Siderophore	253	-10.6123	45.9568	69.0259
BS	Iron acquisition and metabolism	NULL	Campylobacter_Iron_Metabolism	6563	-11.6018	46.4489	71.3007
BS	Iron acquisition and metabolism	NULL	Encapsulating_protein_for_DyP-type_peroxidase_and_ferritin-like_protein_oligomers	539	-11.9533	46.44	72.4968
BS	Iron acquisition and metabolism	NULL	Ferrous_iron_transporter_EfeUOB,_low-pH-induced	1262	-12.6257	47.5684	73.7003
BS	Iron acquisition and metabolism	NULL	Heme,_hemin_uptake_and_utilization_systems_in_GramNegatives	3787	-11.315	45.5738	72.5123
BS	Iron acquisition and metabolism	NULL	Heme,_hemin_uptake_and_utilization_systems_in_GramPositives	1898	-9.03876	43.251	68.2749
BS	Iron acquisition and metabolism	NULL	Hemin_transport_system	1259	-10.362	44.0441	70.2048
BS	Iron acquisition and metabolism	NULL	Iron(III)_dicitrate_transport_system_Fec	504	-11.1605	45.7224	72.6842
BS	Iron acquisition and metabolism	NULL	Iron_Scavenging_cluster_in_Thermus	875	-10.4077	44.6437	69.8077
BS	Iron acquisition and metabolism	NULL	Iron_acquisition_in_Streptococcus	1423	-12.7333	48.0439	72.8204
BS	Iron acquisition and metabolism	NULL	Iron_acquisition_in_Vibrio	15251	-10.9782	45.4742	70.4201
BS	Iron acquisition and metabolism	Siderophores	Iron_siderophore_sensor_&_receptor_system	68	-9.92625	46.0296	66.9014
BS	Iron acquisition and metabolism	Siderophores	Petrobactin-mediated_iron_uptake_system	7	-14.1429	47.2857	77.5689
BS	Iron acquisition and metabolism	Siderophores	Salmochelin-mediated_Iron_Acquisition	16	-7.625	43.5	64.2881
BS	Iron acquisition and metabolism	Siderophores	Siderophore_Achromobactin	38	-12.9737	46.1053	76.13
BS	Iron acquisition and metabolism	Siderophores	Siderophore_Aerobactin	43	-9.58114	45.2794	67.1568
BS	Iron acquisition and metabolism	Siderophores	Siderophore_Anthrachelin	26	-15.0769	50.9616	76.0654
BS	Iron acquisition and metabolism	Siderophores	Siderophore_Desferrioxamine_E	41	-12.6341	45.5122	75.9065
BS	Iron acquisition and metabolism	Siderophores	Siderophore_Enterobactin	55	-8.79991	43.0728	68.4864
BS	Iron acquisition and metabolism	Siderophores	Siderophore_Pyoverdine	4871	-9.89219	44.9499	68.7417
BS	Iron acquisition and metabolism	Siderophores	Siderophore_Staphylobactin	5	-5	31.8	67.7986
BS	Iron acquisition and metabolism	Siderophores	Siderophore_Yersiniabactin_Biosynthesis	528	-10.191	45.1499	69.1199
BS	Iron acquisition and metabolism	Siderophores	Siderophore_[Alcaligin-like]	17	-10.7059	49.2353	69.3441
BS	Iron acquisition and metabolism	Siderophores	Siderophore_assembly_kit	2717	-11.4226	46.6789	71.5674
BS	Iron acquisition and metabolism	Siderophores	Siderophore_pyochelin	95	-8.0208	42.2319	67.9791
BS	Iron acquisition and metabolism	NULL	Transport_of_Iron	5699	-11.8563	46.7361	71.8407
BS	Iron acquisition and metabolism	Siderophores	Vibrioferrin_synthesis	13	-8.38462	40.3078	70.5175
BS	Membrane Transport	ABC transporters	ABC_transporter_alkylphosphonate_(TC_3.A.1.9.1)	2320	-12.4605	47.9576	73.0662
BS	Membrane Transport	ABC transporters	ABC_transporter_branched-chain_amino_acid_(TC_3.A.1.4.1)	42831	-11.6555	47.2305	72.3151
BS	Membrane Transport	ABC transporters	ABC_transporter_dipeptide_(TC_3.A.1.5.2)	23393	-11.3748	47.1937	69.9433
BS	Membrane Transport	ABC transporters	ABC_transporter_of_unknown_substrate_X	117	-11.9567	45.8636	72.2523
BS	Membrane Transport	ABC transporters	ABC_transporter_oligopeptide_(TC_3.A.1.5.1)	29980	-12.3191	48.3022	71.5221
BS	Membrane Transport	ABC transporters	ABC_transporter_peptide_(TC_3.A.1.5.5)	359	-10.8715	46.0057	68.853
BS	Membrane Transport	ABC transporters	ABC_transporter_tungstate_(TC_3.A.1.6.2)	1914	-12.1914	48.2527	72.8766
BS	Membrane Transport	ABC transporters	ATP-dependent_efflux_pump_transporter_Ybh	2299	-10.7987	46.2288	69.3094
BS	Membrane Transport	NULL	Agrobacterium_opine_transport	175	-10.4112	47.6288	66.5479
BS	Membrane Transport	Protein secretion system, Type V	Autotransporter_proteins	0	NaN	NaN	NaN
BS	Membrane Transport	Protein translocation across cytoplasmic membrane	Bacterial_signal_recognition_particle_(SRP)	2848	-13.5185	49.993	75.0563
BS	Membrane Transport	NULL	Choline_Transport	1136	-10.5348	43.9169	69.6641
BS	Membrane Transport	NULL	Citrate_Utilization_System_(CitAB,_CitH,_and_tctABC)	1144	-13.2216	49.2295	74.9748
BS	Membrane Transport	Protein secretion system, Type VII (Chaperone/Usher pathway, CU)	Colonization_factor_antigen_I_fimbriae	4	-28	59.5	98.7975
BS	Membrane Transport	Protein and nucleoprotein secretion system, Type IV	Conjugative_transfer	2710	-12.6636	47.3844	74.2381
BS	Membrane Transport	Protein secretion system, Type VIII (Extracellular nucleation/precipitation pathway, ENP)	Curli_production	89	-9.97719	43.4275	72.5816
BS	Membrane Transport	Protein and nucleoprotein secretion system, Type IV	Dot-Icm_type_IV_secretion_system	81	-14.4566	49.3582	76.1231
BS	Membrane Transport	NULL	ECF_class_transporters	2889	-11.0668	46.3014	72.1459
BS	Membrane Transport	Protein translocation across cytoplasmic membrane	ESAT-6_proteins_secretion_system_in_Actinobacteria	272	-14.1615	47.8568	78.0351
BS	Membrane Transport	Protein translocation across cytoplasmic membrane	ESAT-6_proteins_secretion_system_in_Firmicutes	280	-11.4604	46.4682	72.3895
BS	Membrane Transport	Protein translocation across cytoplasmic membrane	EcsAB_transporter_affecting_expression_and_secretion_of_secretory_preproteins	418	-9.66236	43.5075	68.8575
BS	Membrane Transport	Protein secretion system, Type VIII (Extracellular nucleation/precipitation pathway, ENP)	Fap_amyloid_fiber_secretion_system	3201	-11.3926	47.9627	69.9208
BS	Membrane Transport	Sugar Phosphotransferase Systems, PTS	Fructose_and_Mannose_Inducible_PTS	2290	-11.745	48.5087	71.1465
BS	Membrane Transport	Sugar Phosphotransferase Systems, PTS	Galactose-inducible_PTS	1099	-11.48	48.2688	70.1248
BS	Membrane Transport	Protein secretion system, Type II	General_Secretion_Pathway	12915	-11.717	47.219	71.8452
BS	Membrane Transport	Protein translocation across cytoplasmic membrane	HtrA_and_Sec_secretion	25371	-12.9773	47.9891	74.7956
BS	Membrane Transport	Uni- Sym- and Antiporters	Multi-subunit_cation_antiporter	3449	-12.7249	47.8672	74.8815
BS	Membrane Transport	Uni- Sym- and Antiporters	NhaA,_NhaD_and_Sodium-dependent_phosphate_transporters	2965	-11.5319	47.0803	71.9022
BS	Membrane Transport	ABC transporters	Periplasmic-Binding-Protein-Dependent_Transport_System_for_&#945;-Glucosides	3399	-12.1087	47.0284	71.9695
BS	Membrane Transport	NULL	Phosphoglycerate_transport_system	70	-7.08544	40.2289	64.3904
BS	Membrane Transport	Protein secretion system, Type II	Predicted_secretion_system_W_clustering_with_cell_division_proteins	2901	-12.0869	49.1224	70.5406
BS	Membrane Transport	Protein secretion system, Type II	Predicted_secretion_system_X	1284	-12.9537	49.329	72.0674
BS	Membrane Transport	Uni- Sym- and Antiporters	Proton-dependent_Peptide_Transporters	3917	-11.5436	45.4597	71.5142
BS	Membrane Transport	Protein translocation across cytoplasmic membrane	SecY2-SecA2_Specialized_Transport_System	0	NaN	NaN	NaN
BS	Membrane Transport	Sugar Phosphotransferase Systems, PTS	Sucrose-specific_PTS	152	-10.118	41.9608	69.1053
BS	Membrane Transport	Protein secretion system, Type VII (Chaperone/Usher pathway, CU)	The_fimbrial_Sfm_cluster	3	-19.3333	52.3333	87.4037
BS	Membrane Transport	Protein secretion system, Type VII (Chaperone/Usher pathway, CU)	The_fimbrial_Stf_cluster	1	-10	32	100
BS	Membrane Transport	Protein secretion system, Type VII (Chaperone/Usher pathway, CU)	The_usher_protein_HtrE_fimbrial_cluster	1	-6	38	68.42
BS	Membrane Transport	NULL	Ton_and_Tol_transport_systems	35884	-10.6961	44.6637	71.0776
BS	Membrane Transport	NULL	Transport_of_Manganese	8755	-12.7457	48.7733	73.1242
BS	Membrane Transport	NULL	Transport_of_Molybdenum	1885	-11.745	48.1982	71.8484
BS	Membrane Transport	NULL	Transport_of_Nickel_and_Cobalt	2516	-11.0585	45.7913	70.9884
BS	Membrane Transport	NULL	Transport_of_Zinc	4522	-11.2467	45.7942	72.1634
BS	Membrane Transport	NULL	Tricarboxylate_transport_system	10024	-13.5971	49.0053	73.7574
BS	Membrane Transport	Protein translocation across cytoplasmic membrane	Twin-arginine_translocation_system	2235	-10.8078	43.7103	72.5814
BS	Membrane Transport	Protein secretion system, Type V	Two_partner_secretion_pathway_(TPS)	69	-12.6086	48.0437	73.4545
BS	Membrane Transport	Protein secretion system, Type VII (Chaperone/Usher pathway, CU)	Type_1_pili_(mannose-sensitive_fimbriae,_gamma-fimbriae)	14	-12.9998	49.2859	71.0912
BS	Membrane Transport	Protein and nucleoprotein secretion system, Type IV	Type_4_conjugative_transfer_system,_IncI1_type	108	-8.88843	41.8061	68.0835
BS	Membrane Transport	Protein secretion system, Type III	Type_III_secretion_system	366	-13.2319	48.2845	75.7063
BS	Membrane Transport	Protein secretion system, Type III	Type_III_secretion_system_orphans	413	-7.4816	43.0996	65.0219
BS	Membrane Transport	Protein secretion system, Type III	Type_III_secretion_systems	280	-12.4534	47.6751	73.3745
BS	Membrane Transport	Protein secretion system, Type I	Type_I_protein_secretion_systems	1004	-9.89905	46.1179	67.5056
BS	Membrane Transport	Protein secretion system, Type I	Type_I_secretion_system_for_aggregation	1405	-7.67132	41.8908	64.9604
BS	Membrane Transport	Protein secretion system, Type VI	Type_VI_secretion_systems	11095	-14.1443	49.0776	75.6593
BS	Membrane Transport	Protein secretion system, Type V	Type_Vc_secretion_systems	681	-10.0202	45.4029	67.6025
BS	Membrane Transport	Protein and nucleoprotein secretion system, Type IV	Vir-like_type_4_secretion_system	615	-13.042	47.1384	75.1505
BS	Membrane Transport	Protein secretion system, Type II	Widespread_colonization_island	17399	-13.0021	49.1318	73.346
BS	Membrane Transport	Protein secretion system, Type VII (Chaperone/Usher pathway, CU)	alpha-Fimbriae	8	-8.5	41.3751	69.997
BS	Membrane Transport	Protein secretion system, Type VII (Chaperone/Usher pathway, CU)	beta-Fimbriae	9	-12.4444	52	69.8127
BS	Membrane Transport	Protein and nucleoprotein secretion system, Type IV	pVir_Plasmid_of_Campylobacter	6391	-12.8397	47.3687	74.318
BS	Membrane Transport	Protein secretion system, Type VII (Chaperone/Usher pathway, CU)	sigma-Fimbriae	155	-9.70946	44.7937	67.9059
BS	Metabolism of Aromatic Compounds	Metabolism of central aromatic intermediates	4-Hydroxyphenylacetic_acid_catabolic_pathway	3405	-12.5092	47.3548	72.1278
BS	Metabolism of Aromatic Compounds	Anaerobic degradation of aromatic compounds	Acetophenone_carboxylase_1	142	-14.0912	49.2257	73.4055
BS	Metabolism of Aromatic Compounds	Anaerobic degradation of aromatic compounds	Anaerobic_benzoate_metabolism	11785	-14.2157	49.634	75.5996
BS	Metabolism of Aromatic Compounds	Anaerobic degradation of aromatic compounds	Anaerobic_toluene_and_ethylbenzene_degradation	293	-11.812	44.956	72.5452
BS	Metabolism of Aromatic Compounds	NULL	Aromatic_Amin_Catabolism	2358	-12.0853	46.6602	72.1417
BS	Metabolism of Aromatic Compounds	Peripheral pathways for catabolism of aromatic compounds	Benzoate_catabolism	1368	-13.5304	48.6867	74.5271
BS	Metabolism of Aromatic Compounds	Peripheral pathways for catabolism of aromatic compounds	Benzoate_degradation	2067	-13.3117	47.905	74.0388
BS	Metabolism of Aromatic Compounds	NULL	Benzoate_transport_and_degradation_cluster	13376	-13.1559	48.2595	73.8393
BS	Metabolism of Aromatic Compounds	Peripheral pathways for catabolism of aromatic compounds	Biphenyl_Degradation	3008	-12.4936	46.1346	73.8242
BS	Metabolism of Aromatic Compounds	Metabolism of central aromatic intermediates	Catechol_branch_of_beta-ketoadipate_pathway	5856	-12.307	47.3091	72.2944
BS	Metabolism of Aromatic Compounds	Metabolism of central aromatic intermediates	Central_meta-cleavage_pathway_of_aromatic_compound_degradation	4228	-13.1261	47.4043	73.1435
BS	Metabolism of Aromatic Compounds	Peripheral pathways for catabolism of aromatic compounds	Chloroaromatic_degradation_pathway	1995	-12.6879	47.838	73.3628
BS	Metabolism of Aromatic Compounds	Peripheral pathways for catabolism of aromatic compounds	Chlorobenzoate_degradation	734	-13.1864	48.9308	72.8423
BS	Metabolism of Aromatic Compounds	NULL	Cresol_degradation	188	-11.5848	45.2664	70.3557
BS	Metabolism of Aromatic Compounds	NULL	Gentisare_degradation	2562	-11.9579	46.3259	71.7502
BS	Metabolism of Aromatic Compounds	Metabolism of central aromatic intermediates	Homogentisate_pathway_of_aromatic_compound_degradation	7755	-13.5827	48.0505	75.0144
BS	Metabolism of Aromatic Compounds	Anaerobic degradation of aromatic compounds	Hydroxyaromatic_decarboxylase_family	71	-9.8869	46.958	64.942
BS	Metabolism of Aromatic Compounds	Metabolism of central aromatic intermediates	N-heterocyclic_aromatic_compound_degradation	8757	-12.2131	46.9012	71.9721
BS	Metabolism of Aromatic Compounds	Peripheral pathways for catabolism of aromatic compounds	Naphtalene_and_antracene_degradation	1625	-11.0932	44.2914	72.3636
BS	Metabolism of Aromatic Compounds	Peripheral pathways for catabolism of aromatic compounds	Phenol_hydroxylase	407	-11.6434	47.3518	69.787
BS	Metabolism of Aromatic Compounds	NULL	Phenylacetyl-CoA_catabolic_pathway_(core)	12010	-13.6193	48.5673	74.4374
BS	Metabolism of Aromatic Compounds	Peripheral pathways for catabolism of aromatic compounds	Phenylpropanoid_compound_degradation	9059	-11.9605	45.4541	71.1369
BS	Metabolism of Aromatic Compounds	Metabolism of central aromatic intermediates	Protocatechuate_branch_of_beta-ketoadipate_pathway	7930	-12.9756	47.9516	73.7633
BS	Metabolism of Aromatic Compounds	Peripheral pathways for catabolism of aromatic compounds	Quinate_degradation	686	-10.7606	46.1388	69.7595
BS	Metabolism of Aromatic Compounds	Metabolism of central aromatic intermediates	Salicylate_and_gentisate_catabolism	2127	-11.6941	45.8569	71.6193
BS	Metabolism of Aromatic Compounds	Peripheral pathways for catabolism of aromatic compounds	Salicylate_ester_degradation	872	-9.97097	43.5921	69.8487
BS	Metabolism of Aromatic Compounds	NULL	Toluene_4-monooxygenase_(T4MO)	115	-9.88672	43.4003	67.9387
BS	Metabolism of Aromatic Compounds	Peripheral pathways for catabolism of aromatic compounds	Toluene_degradation	385	-10.4491	45.1484	70.7693
BS	Metabolism of Aromatic Compounds	NULL	carbazol_degradation_cluster	673	-14.126	48.0613	76.4876
BS	Metabolism of Aromatic Compounds	Peripheral pathways for catabolism of aromatic compounds	n-Phenylalkanoic_acid_degradation	24154	-12.015	47.065	71.339
BS	Metabolism of Aromatic Compounds	Peripheral pathways for catabolism of aromatic compounds	p-Hydroxybenzoate_degradation	2231	-12.4486	47.657	71.9127
BS	Metabolism of Aromatic Compounds	NULL	p-cymene_degradation	290	-10.1204	44.6106	68.8551
BS	Miscellaneous	NULL	Archease	8	-7.875	35.8752	71.914
BS	Miscellaneous	NULL	Archease2	173	-8.39844	41.902	68.973
BS	Miscellaneous	Plant-Prokaryote DOE project	At1g01770	2075	-11.8063	47.2996	71.7446
BS	Miscellaneous	Plant-Prokaryote DOE project	At1g10830	220	-9.99517	46.2958	68.2975
BS	Miscellaneous	Plant-Prokaryote DOE project	At1g14345	1054	-10.3147	42.7157	75.6733
BS	Miscellaneous	Plant-Prokaryote DOE project	At1g24340	607	-11.6998	46.035	71.1142
BS	Miscellaneous	Plant-Prokaryote DOE project	At1g26220_At1g32070	3862	-11.2296	46.3712	72.4573
BS	Miscellaneous	Plant-Prokaryote DOE project	At1g33290_At1g73170_At3g10420	729	-15.5881	50.4311	79.4594
BS	Miscellaneous	Plant-Prokaryote DOE project	At1g48360	272	-12.4372	47.9525	71.5478
BS	Miscellaneous	Plant-Prokaryote DOE project	At1g52510_AT4G12830_(COG0596)	2818	-12.1451	46.8552	71.6605
BS	Miscellaneous	Plant-Prokaryote DOE project	At1g54520	1263	-10.1319	45.3723	70.4771
BS	Miscellaneous	Plant-Prokaryote DOE project	At1g69340_At2g40600	3385	-11.345	45.6006	72.2565
BS	Miscellaneous	Plant-Prokaryote DOE project	At2g23840	11033	-13.5645	47.6862	75.0855
BS	Miscellaneous	Plant-Prokaryote DOE project	At2g33980_At1g28960	2200	-11.901	47.2704	71.9715
BS	Miscellaneous	Plant-Prokaryote DOE project	At2g44920_At1g12250	11	-11.8182	45.7273	75.2895
BS	Miscellaneous	Plant-Prokaryote DOE project	At3g21300	18651	-12.9372	48.2838	73.6286
BS	Miscellaneous	Plant-Prokaryote DOE project	At3g50560	5788	-11.8115	46.6978	71.4042
BS	Miscellaneous	Plant-Prokaryote DOE project	At4g10620_At3g57180_At3g47450	2880	-10.449	44.3826	71.9123
BS	Miscellaneous	Plant-Prokaryote DOE project	At4g17370	137	-10.1021	44.1169	68.202
BS	Miscellaneous	Plant-Prokaryote DOE project	At4g38090	4357	-10.214	44.5103	69.8611
BS	Miscellaneous	Plant-Prokaryote DOE project	At5g04520_AT1G06240	10631	-12.705	47.5321	73.1754
BS	Miscellaneous	Plant-Prokaryote DOE project	At5g11840_At5g67370	509	-9.95637	45.8784	68.151
BS	Miscellaneous	Plant-Prokaryote DOE project	At5g37530	10008	-13.3758	48.5125	73.8352
BS	Miscellaneous	Plant-Prokaryote DOE project	At5g38900	1711	-11.7904	47.8969	70.9004
BS	Miscellaneous	Plant-Prokaryote DOE project	At5g48545_and_At3g56490_At1g31160	1038	-10.7521	43.5407	73.4154
BS	Miscellaneous	Plant-Prokaryote DOE project	At5g63420	12365	-13.3358	49.0611	73.9679
BS	Miscellaneous	Plant-Prokaryote DOE project	Biotin_biosynthesis_Experimental	4820	-12.2907	48.092	72.172
BS	Miscellaneous	NULL	Broadly_distributed_proteins_not_in_subsystems	6114	-11.8081	46.0762	72.672
BS	Miscellaneous	Plant-Prokaryote DOE project	COG0277	6977	-11.8848	48.4438	70.9209
BS	Miscellaneous	Plant-Prokaryote DOE project	COG0398	4413	-11.6464	46.7289	71.3207
BS	Miscellaneous	Plant-Prokaryote DOE project	COG0451	28796	-10.9316	45.5833	70.5337
BS	Miscellaneous	Plant-Prokaryote DOE project	COG0523	18005	-11.8913	45.4189	73.9553
BS	Miscellaneous	Plant-Prokaryote DOE project	COG1565	2408	-12.0495	45.7861	72.2079
BS	Miscellaneous	Plant-Prokaryote DOE project	COG1836	8415	-13.3931	48.0194	75.5038
BS	Miscellaneous	Plant-Prokaryote DOE project	COG2078	790	-12.1439	46.5916	71.6605
BS	Miscellaneous	Plant-Prokaryote DOE project	COG2302	4586	-11.3804	46.542	72.9714
BS	Miscellaneous	Plant-Prokaryote DOE project	COG2363	13567	-16.1901	50.8967	78.564
BS	Miscellaneous	Plant-Prokaryote DOE project	COG2509	4794	-13.4571	48.9703	74.9846
BS	Miscellaneous	Plant-Prokaryote DOE project	COG3146_experimental	7664	-13.2167	47.3897	74.2214
BS	Miscellaneous	Plant-Prokaryote DOE project	COG3380_COG2907	4251	-10.7698	45.4461	69.9526
BS	Miscellaneous	Plant-Prokaryote DOE project	COG3533	15315	-12.7123	47.287	72.4733
BS	Miscellaneous	Plant-Prokaryote DOE project	COG3760	1115	-9.95583	42.333	72.7046
BS	Miscellaneous	Plant-Prokaryote DOE project	COG4319	3441	-11.8541	46.4502	72.9433
BS	Miscellaneous	Plant-Prokaryote DOE project	Competence_or_DNA_damage-inducible_protein_CinA_and_related_protein_families	7433	-13.9843	48.874	75.4793
BS	Miscellaneous	Plant-Prokaryote DOE project	Conserved_gene_cluster_possibly_involved_in_RNA_metabolism	4311	-12.8848	46.6278	73.6105
BS	Miscellaneous	Plant-Prokaryote DOE project	DMT_transporter	3642	-10.3014	45.7197	70.0421
BS	Miscellaneous	Plant-Prokaryote DOE project	DOE_COG2016	7088	-11.8044	45.9233	72.3052
BS	Miscellaneous	Plant-Prokaryote DOE project	DOE_COG3533	292	-10.9174	45.1991	67.6845
BS	Miscellaneous	NULL	DedA_family_of_inner_membrane_proteins	1093	-11.287	45.6737	70.3902
BS	Miscellaneous	Plant-Prokaryote DOE project	Experimental-COG2515	1542	-12.5878	47.1793	74.4686
BS	Miscellaneous	Plant-Prokaryote DOE project	Experimental-PTPS	5167	-11.5909	46.2744	72.0337
BS	Miscellaneous	Plant-Prokaryote DOE project	Experimental-Ubiquinone_BiosynthesisVDC	12287	-12.1971	47.2665	72.09
BS	Miscellaneous	Plant-Prokaryote DOE project	Experimental-yggC	1363	-12.7531	48.5652	73.8036
BS	Miscellaneous	Plant-Prokaryote DOE project	Experimental_-_Histidine_Degradation	17417	-13.9906	50.4039	74.6537
BS	Miscellaneous	Plant-Prokaryote DOE project	Iojap	36995	-10.8408	46.0252	71.0563
BS	Miscellaneous	Plant-Prokaryote DOE project	Iron-sulfur_cluster_assembly	13531	-12.9308	47.2797	74.3743
BS	Miscellaneous	NULL	Luciferases	31	-10.7739	44.1935	71.369
BS	Miscellaneous	NULL	Magnetosome_Biomineralization_and_Function	1	-5	31	67.74
BS	Miscellaneous	NULL	Muconate_lactonizing_enzyme_family	2440	-11.7099	47.1024	71.1143
BS	Miscellaneous	Plant-Prokaryote DOE project	Niacin-Choline_transport_and_metabolism	9557	-12.4634	47.0421	72.4461
BS	Miscellaneous	Plant-Prokaryote DOE project	Omega-amidase	1957	-12.8628	47.2886	73.3662
BS	Miscellaneous	Plant-Prokaryote DOE project	PROSC	34639	-12.4909	48.0079	72.5919
BS	Miscellaneous	Plant-Prokaryote DOE project	Scaffold_proteins_for_[4Fe-4S]_cluster_assembly_(MRP_family)	16613	-12.7202	46.9752	72.7996
BS	Miscellaneous	Plant-Prokaryote DOE project	Single-Rhodanese-domain_proteins	734	-13.9276	48.3341	74.7
BS	Miscellaneous	Plant-Prokaryote DOE project	Synechocystis_experimental	5325	-13.0379	47.4314	72.422
BS	Miscellaneous	NULL	YaaA	385	-11.6802	48.7197	72.1039
BS	Miscellaneous	NULL	YbbK	9948	-13.1366	49.9162	74.0002
BS	Miscellaneous	Plant-Prokaryote DOE project	YggW	3283	-11.5342	46.4103	71.6107
BS	Miscellaneous	Plant-Prokaryote DOE project	YrdC-YciO-Sua5_protein_family	2032	-12.1025	47.3251	72.0176
BS	Miscellaneous	NULL	ZZ_gjo_need_homes	29365	-11.3505	47.2509	71.2111
BS	Motility and Chemotaxis	Flagellar motility in Prokaryota	Archaeal_Flagellum	32	-10.0624	44.9689	69.9587
BS	Motility and Chemotaxis	NULL	Bacterial_Chemotaxis	29313	-9.95209	45.109	69.6266
BS	Motility and Chemotaxis	Social motility and nonflagellar swimming in bacteria	Control_of_Swarming_in_Vibrio_and_Shewanella_species	49	-7.14257	43.0208	62.4504
BS	Motility and Chemotaxis	Flagellar motility in Prokaryota	Flagellar_motility	10458	-12.9514	48.441	74.8441
BS	Motility and Chemotaxis	Flagellar motility in Prokaryota	Flagellum	25492	-11.9314	46.999	73.3886
BS	Motility and Chemotaxis	Flagellar motility in Prokaryota	Flagellum_in_Campylobacter	1621	-10.3562	45.4371	70.9136
BS	Motility and Chemotaxis	Social motility and nonflagellar swimming in bacteria	Rhamnolipids_in_Pseudomonas	219	-9.68905	44.2196	69.6477
BS	Nitrogen Metabolism	NULL	Allantoin_Utilization	5272	-12.4888	47.1514	72.6992
BS	Nitrogen Metabolism	NULL	Amidase_clustered_with_urea_and_nitrile_hydratase_functions	558	-12.711	48.1079	71.8124
BS	Nitrogen Metabolism	NULL	Ammonia_assimilation	38654	-14.4961	49.3571	76.2192
BS	Nitrogen Metabolism	NULL	Cyanate_hydrolysis	1806	-14.606	48.8293	77.2433
BS	Nitrogen Metabolism	NULL	Denitrification	7861	-13.4988	47.6809	74.0924
BS	Nitrogen Metabolism	NULL	Dissimilatory_nitrite_reductase	454	-12.8698	46.7095	74.015
BS	Nitrogen Metabolism	NULL	Nitrate_and_nitrite_ammonification	30365	-14.6388	48.9516	76.0508
BS	Nitrogen Metabolism	NULL	Nitric_oxide_synthase	9609	-11.3799	46.6152	70.3244
BS	Nitrogen Metabolism	NULL	Nitrilase	83	-10.9515	44.9401	70.9437
BS	Nitrogen Metabolism	NULL	Nitrogen_fixation	3362	-12.852	50.5941	70.6199
BS	Nitrogen Metabolism	NULL	Nitrosative_stress	2253	-11.2703	46.8198	69.7477
BS	Nucleosides and Nucleotides	NULL	AMP_to_3-phosphoglycerate	14	-8.21429	41.7857	71.3319
BS	Nucleosides and Nucleotides	NULL	Adenosyl_nucleosidases	1156	-12.6788	48.6032	73.0864
BS	Nucleosides and Nucleotides	Purines	De_Novo_Purine_Biosynthesis	56715	-13.4736	48.8633	74.5583
BS	Nucleosides and Nucleotides	Pyrimidines	De_Novo_Pyrimidine_Synthesis	26064	-13.9281	49.7647	75.3405
BS	Nucleosides and Nucleotides	Detoxification	Housecleaning_nucleoside_triphosphate_pyrophosphatases	2571	-11.5761	46.4181	72.5099
BS	Nucleosides and Nucleotides	NULL	Hydantoin_metabolism	14335	-11.5051	46.9068	70.6731
BS	Nucleosides and Nucleotides	Pyrimidines	Novel_non-oxidative_pathway_of_Uracil_catabolism	7939	-13.7636	48.3186	75.1043
BS	Nucleosides and Nucleotides	Detoxification	Nucleoside_triphosphate_pyrophosphohydrolase_MazG	2923	-10.3524	44.8259	70.8134
BS	Nucleosides and Nucleotides	Detoxification	Nudix_proteins_(nucleoside_triphosphate_hydrolases)	4595	-11.7264	45.948	71.9018
BS	Nucleosides and Nucleotides	NULL	Pseudouridine_catabolism	925	-10.8764	47.4327	71.5408
BS	Nucleosides and Nucleotides	Purines	Purine_Utilization	17842	-11.9597	47.2843	71.7637
BS	Nucleosides and Nucleotides	Purines	Purine_conversions	52056	-13.1625	48.729	74.0096
BS	Nucleosides and Nucleotides	Purines	Purine_nucleotide_synthesis_regulator	18	-7.44433	41.1111	64.1388
BS	Nucleosides and Nucleotides	Pyrimidines	Pyrimidine_utilization	5341	-13.0122	48.2694	72.869
BS	Nucleosides and Nucleotides	NULL	Ribonucleotide_reduction	19410	-15.6388	50.2794	77.9573
BS	Nucleosides and Nucleotides	Purines	Xanthine_Metabolism_in_Bacteria	1014	-12.4947	48.311	73.4838
BS	Nucleosides and Nucleotides	Purines	Xanthosine_utilization_(xap_region)	270	-11.9515	46.2373	71.7565
BS	Nucleosides and Nucleotides	Pyrimidines	pyrimidine_conversions	23693	-13.5969	48.4504	74.9482
BS	Phages, Prophages, Transposable elements, Plasmids	Transposable elements	CBSS-203122.12.peg.188	8792	-12.2864	47.5922	73.6342
BS	Phages, Prophages, Transposable elements, Plasmids	Transposable elements	Conjugative_transposon,_Bacteroidales	359	-14.2614	48.875	75.3911
BS	Phages, Prophages, Transposable elements, Plasmids	Plasmid related functions	F_plasmid_replication	3	-24.3333	55.3333	100
BS	Phages, Prophages, Transposable elements, Plasmids	Gene Transfer Agent (GTA)	Gene_Transfer_Agent	1804	-11.6743	46.2653	72.0483
BS	Phages, Prophages, Transposable elements, Plasmids	NULL	Integrons	816	-11.1369	46.0813	71.7569
BS	Phages, Prophages, Transposable elements, Plasmids	Pathogenicity islands	Listeria_Pathogenicity_Island_LIPI-1_extended	78	-7.75622	39.3336	69.1839
BS	Phages, Prophages, Transposable elements, Plasmids	Phages, Prophages	Listeria_phi-A118-like_prophages	23	-8.95652	37.2174	75.8038
BS	Phages, Prophages, Transposable elements, Plasmids	Phages, Prophages	Phage_DNA_synthesis	1617	-12.5346	46.4314	74.8412
BS	Phages, Prophages, Transposable elements, Plasmids	Phages, Prophages	Phage_Dual_Exonuclease_Exclusion	7	-9.42857	43.2857	66.4659
BS	Phages, Prophages, Transposable elements, Plasmids	Phages, Prophages	Phage_Ea_cluster	1	-12	42	71.431
BS	Phages, Prophages, Transposable elements, Plasmids	Phages, Prophages	Phage_baseplate_proteins	113	-8.87568	42.2306	68.7652
BS	Phages, Prophages, Transposable elements, Plasmids	Phages, Prophages	Phage_capsid_proteins	272	-11.8859	47.1509	71.6609
BS	Phages, Prophages, Transposable elements, Plasmids	Phages, Prophages	Phage_entry_and_exit	470	-8.91893	40.8512	69.5664
BS	Phages, Prophages, Transposable elements, Plasmids	Phages, Prophages	Phage_integration_and_excision	18554	-11.4862	45.7011	72.6022
BS	Phages, Prophages, Transposable elements, Plasmids	Phages, Prophages	Phage_introns	5	-6.4	34.8	67.8364
BS	Phages, Prophages, Transposable elements, Plasmids	Phages, Prophages	Phage_neck_proteins	4	-9	42	70.468
BS	Phages, Prophages, Transposable elements, Plasmids	Phages, Prophages	Phage_nin_genes_-_N-independent_survival	10	-15.4	44.1	87.1104
BS	Phages, Prophages, Transposable elements, Plasmids	Phages, Prophages	Phage_packaging_machinery	691	-11.2082	44.7774	71.3078
BS	Phages, Prophages, Transposable elements, Plasmids	Phages, Prophages	Phage_regulation_of_gene_expression	6384	-11.4913	46.387	71.9329
BS	Phages, Prophages, Transposable elements, Plasmids	Phages, Prophages	Phage_replication	4591	-12.6056	48.4759	72.8261
BS	Phages, Prophages, Transposable elements, Plasmids	Phages, Prophages	Phage_tail_fiber_proteins	220	-8.33159	40.6593	69.3621
BS	Phages, Prophages, Transposable elements, Plasmids	Phages, Prophages	Phage_tail_proteins_2	170	-10.994	45.4237	72.5056
BS	Phages, Prophages, Transposable elements, Plasmids	Plasmid related functions	Plasmid-encoded_T-DNA_transfer	445	-11.8537	45.3373	74.0888
BS	Phages, Prophages, Transposable elements, Plasmids	Phages, Prophages	Prophage-encoded_Rst_operon	0	NaN	NaN	NaN
BS	Phages, Prophages, Transposable elements, Plasmids	Phages, Prophages	Prophage_lysogenic_conversion_modules	108	-10.7404	44.5373	67.7427
BS	Phages, Prophages, Transposable elements, Plasmids	Pathogenicity islands	Staphylococcal_pathogenicity_islands_SaPI	15952	-15.8841	52.0801	78.8068
BS	Phages, Prophages, Transposable elements, Plasmids	Phages, Prophages	Staphylococcal_phi-Mu50B-like_prophages	1414	-19.6651	54.2176	83.8046
BS	Phages, Prophages, Transposable elements, Plasmids	Phages, Prophages	T7-like_phage_core_proteins	4	-9.75	46	65.768
BS	Phages, Prophages, Transposable elements, Plasmids	Transposable elements	Tn552	296	-11.2328	46.3483	70.2775
BS	Phages, Prophages, Transposable elements, Plasmids	Pathogenicity islands	Vibrio_pathogenicity_island	13	-11.9229	44.4616	76.7715
BS	Phages, Prophages, Transposable elements, Plasmids	Phages, Prophages	r1t-like_streptococcal_phages	4487	-10.7991	44.0123	71.8328
BS	Phosphorus Metabolism	NULL	Alkylphosphonate_utilization	6551	-11.4467	44.501	72.944
BS	Phosphorus Metabolism	NULL	High_affinity_phosphate_transporter_and_control_of_PHO_regulon	19161	-12.7509	48.3166	73.4822
BS	Phosphorus Metabolism	NULL	P_uptake_(cyanobacteria)	7049	-13.4648	48.7263	74.3846
BS	Phosphorus Metabolism	NULL	Phosphate-binding_DING_proteins	240	-9.76228	44.4709	69.156
BS	Phosphorus Metabolism	NULL	Phosphate_metabolism	59304	-13.2825	48.3811	75.5258
BS	Phosphorus Metabolism	NULL	Phosphoenolpyruvate_phosphomutase	882	-12.3988	47.3065	72.9789
BS	Phosphorus Metabolism	NULL	Phosphonate_metabolism	1098	-12.9386	48.0751	73.6413
BS	Photosynthesis	Light-harvesting complexes	Bacterial_light-harvesting_proteins	9	-12.3331	41.1111	80.8928
BS	Photosynthesis	NULL	Bacteriorhodopsin	23	-8.73857	41.5656	67.2404
BS	Photosynthesis	Light-harvesting complexes	Chlorosome	23	-6.99965	43.348	66.4639
BS	Photosynthesis	Electron transport and photophosphorylation	Photosystem_I	283	-15.6994	46.8342	83.3161
BS	Photosynthesis	Electron transport and photophosphorylation	Photosystem_I-type_photosynthetic_reaction_center	2	-5	36.5	68.611
BS	Photosynthesis	Electron transport and photophosphorylation	Photosystem_II	219	-17.8538	45.9955	91.6052
BS	Photosynthesis	Electron transport and photophosphorylation	Photosystem_II-type_photosynthetic_reaction_center	119	-15.8907	48.269	77.8106
BS	Photosynthesis	Light-harvesting complexes	Phycobilisome	46	-15.1304	47.7827	81.9798
BS	Photosynthesis	NULL	Proteorhodopsin	6525	-13.0857	47.4945	74.2923
BS	Potassium metabolism	NULL	Glutathione-regulated_potassium-efflux_system_and_associated_functions	4036	-11.7187	47.9845	71.9985
BS	Potassium metabolism	NULL	Hyperosmotic_potassium_uptake	280	-11.6283	48.7609	70.6361
BS	Potassium metabolism	NULL	Potassium_homeostasis	43351	-12.3426	47.962	73.0626
BS	Potassium metabolism	NULL	pH_adaptation_potassium_efflux_system	9	-12.3331	49.4447	68.606
BS	Protein Metabolism	Protein degradation	Aminopeptidases_(EC_3.4.11.-)	13946	-12.7374	48.1856	72.3089
BS	Protein Metabolism	Protein degradation	Dipeptidases_(EC_3.4.13.-)	766	-11.9996	45.7485	72.9612
BS	Protein Metabolism	Protein processing and modification	G3E_family_of_P-loop_GTPases_(metallocenter_biosynthesis)	21937	-14.5625	49.6758	77.0415
BS	Protein Metabolism	Selenoproteins	Glycine_reductase,_sarcosine_reductase_and_betaine_reductase	8721	-12.0685	46.2658	72.9696
BS	Protein Metabolism	Protein folding	GroEL_GroES	14641	-16.3648	52.4308	80.5573
BS	Protein Metabolism	Protein processing and modification	Inteins	1217	-12.3216	47.293	71.9274
BS	Protein Metabolism	Protein processing and modification	Lipoprotein_Biosynthesis	355	-9.81668	42.6003	70.4092
BS	Protein Metabolism	Protein degradation	Metallocarboxypeptidases_(EC_3.4.17.-)	4573	-11.1466	46.6951	68.8376
BS	Protein Metabolism	Protein degradation	Metalloendopeptidases_(EC_3.4.24.-)	422	-9.52566	42.5453	67.3339
BS	Protein Metabolism	Protein processing and modification	N-linked_Glycosylation_in_Bacteria	7061	-11.4396	46.8745	70.5282
BS	Protein Metabolism	Protein biosynthesis	Nucleolar_protein_complex	696	-11.1734	44.6527	72.2802
BS	Protein Metabolism	Protein degradation	Omega_peptidases_(EC_3.4.19.-)	4566	-11.421	45.6061	69.4132
BS	Protein Metabolism	Protein processing and modification	Peptide_methionine_sulfoxide_reductase	2419	-14.139	46.7895	75.3563
BS	Protein Metabolism	Protein folding	Peptidyl-prolyl_cis-trans_isomerase	3924	-11.1034	46.1542	69.997
BS	Protein Metabolism	Protein folding	Periplasmic_disulfide_interchange	2436	-10.833	44.0212	71.5476
BS	Protein Metabolism	Protein biosynthesis	Programmed_frameshift	551	-15.2156	50.543	76.7075
BS	Protein Metabolism	Protein degradation	Proteasome_archaeal	1384	-14.2424	48.4137	77.5994
BS	Protein Metabolism	Protein degradation	Proteasome_bacterial	27495	-15.6897	51.5531	77.8988
BS	Protein Metabolism	Protein degradation	Proteasome_eukaryotic	109	-12.8807	42.8257	84.0451
BS	Protein Metabolism	Protein processing and modification	Protein_Acetylation_and_Deacetylation_in_Bacteria	14943	-15.286	50.2993	75.7531
BS	Protein Metabolism	Protein folding	Protein_chaperones	31765	-15.1368	50.8918	77.0352
BS	Protein Metabolism	Protein degradation	Protein_degradation	11526	-12.1064	47.3432	71.1492
BS	Protein Metabolism	Protein degradation	Proteolysis_in_bacteria,_ATP-dependent	34733	-15.4332	51.6361	77.2103
BS	Protein Metabolism	Protein degradation	Putative_TldE-TldD_proteolytic_complex	3148	-13.5498	48.453	74.9751
BS	Protein Metabolism	Protein biosynthesis	Pyrrolysine	3	-17.3333	46	94.4237
BS	Protein Metabolism	Protein processing and modification	Ribosomal_protein_S12p_Asp_methylthiotransferase	3789	-15.2586	49.3475	78.6662
BS	Protein Metabolism	Protein processing and modification	Ribosomal_protein_S5p_acylation	3411	-14.4356	49.4424	78.7712
BS	Protein Metabolism	Protein biosynthesis	Ribosomal_protein_paralogs	0	NaN	NaN	NaN
BS	Protein Metabolism	Protein biosynthesis	Ribosome_LSU_bacterial	54730	-13.3848	47.5158	76.7101
BS	Protein Metabolism	Protein biosynthesis	Ribosome_LSU_chloroplast	67	-12.776	44.4926	78.6062
BS	Protein Metabolism	Protein biosynthesis	Ribosome_LSU_eukaryotic_and_archaeal	232	-9.72838	41.4053	73.1072
BS	Protein Metabolism	Protein biosynthesis	Ribosome_LSU_mitochondrial	14	-11.5	41.0714	78.953
BS	Protein Metabolism	Protein biosynthesis	Ribosome_SSU_bacterial	34653	-14.5874	48.0288	79.6038
BS	Protein Metabolism	Protein biosynthesis	Ribosome_SSU_chloroplast	26	-12.1922	42.8079	81.7905
BS	Protein Metabolism	Protein biosynthesis	Ribosome_SSU_eukaryotic_and_archaeal	233	-11.9098	44.8198	74.8606
BS	Protein Metabolism	Protein biosynthesis	Ribosome_SSU_mitochondrial	18	-12.5556	43.5556	76.1482
BS	Protein Metabolism	Protein biosynthesis	Ribosome_activity_modulation	778	-11.2813	43.2496	75.6349
BS	Protein Metabolism	Protein biosynthesis	Ribosome_biogenesis_bacterial	7203	-11.6568	46.3093	72.5805
BS	Protein Metabolism	Selenoproteins	Selenocysteine_metabolism	8824	-11.6058	47.5766	71.6409
BS	Protein Metabolism	Selenoproteins	Selenoprotein_O	2611	-14.6721	49.4852	76.8357
BS	Protein Metabolism	Protein degradation	Serine_endopeptidase_(EC_3.4.21.-)	5073	-12.8277	47.6778	71.1635
BS	Protein Metabolism	Protein processing and modification	Signal_peptidase	369	-9.5933	41.2251	70.8667
BS	Protein Metabolism	Protein folding	Thermosome,_archaeal	156	-12.7559	48.8916	71.8235
BS	Protein Metabolism	Protein biosynthesis	Translation_elongation_factor_G_family	15622	-14.1984	50.401	73.9301
BS	Protein Metabolism	Protein biosynthesis	Translation_elongation_factors_bacterial	17350	-16.8856	52.4174	79.3615
BS	Protein Metabolism	Protein biosynthesis	Translation_elongation_factors_eukaryotic_and_archaeal	1702	-12.4862	47.1495	73.0825
BS	Protein Metabolism	Protein biosynthesis	Translation_initiation_factors_bacterial	8705	-13.3135	48.2103	75.5753
BS	Protein Metabolism	Protein biosynthesis	Translation_initiation_factors_eukaryotic_and_archaeal	2759	-13.6074	49.2255	75.7288
BS	Protein Metabolism	Protein biosynthesis	Translation_termination_factors_bacterial	13093	-13.9512	49.4604	74.7834
BS	Protein Metabolism	Protein processing and modification	Ubiquitin-like_archaeal_modifier_proteins_(SAMPs)	16	-11.7497	49.1875	69.3143
BS	Protein Metabolism	Protein biosynthesis	Universal_GTPases	33254	-15.565	51.3346	77.7809
BS	Protein Metabolism	Protein biosynthesis	rRNAs	3860	-12.5688	47.4892	73.8228
BS	Protein Metabolism	Protein biosynthesis	tRNA_aminoacylation,_Ala	3963	-11.9539	46.1801	72.6035
BS	Protein Metabolism	Protein biosynthesis	tRNA_aminoacylation,_Arg	7787	-12.6962	47.9187	72.9463
BS	Protein Metabolism	Protein biosynthesis	tRNA_aminoacylation,_Asp_and_Asn	11974	-14.5292	49.731	75.033
BS	Protein Metabolism	Protein biosynthesis	tRNA_aminoacylation,_Cys	22	-9.45445	45.5909	65.569
BS	Protein Metabolism	Protein biosynthesis	tRNA_aminoacylation,_Glu_and_Gln	10684	-14.8376	49.4072	75.297
BS	Protein Metabolism	Protein biosynthesis	tRNA_aminoacylation,_Gly	11270	-14.2466	48.0972	76.5471
BS	Protein Metabolism	Protein biosynthesis	tRNA_aminoacylation,_His	2593	-12.776	47.6375	73.6186
BS	Protein Metabolism	Protein biosynthesis	tRNA_aminoacylation,_Ile	7946	-13.9844	47.5004	74.3255
BS	Protein Metabolism	Protein biosynthesis	tRNA_aminoacylation,_Leu	15515	-14.5908	48.7834	74.4907
BS	Protein Metabolism	Protein biosynthesis	tRNA_aminoacylation,_Lys	8637	-14.3037	49.4773	75.1828
BS	Protein Metabolism	Protein biosynthesis	tRNA_aminoacylation,_Met	4291	-13.242	47.5651	72.916
BS	Protein Metabolism	Protein biosynthesis	tRNA_aminoacylation,_Phe	15025	-12.5899	48.0493	72.2937
BS	Protein Metabolism	Protein biosynthesis	tRNA_aminoacylation,_Pro	9100	-14.7715	49.8143	75.5297
BS	Protein Metabolism	Protein biosynthesis	tRNA_aminoacylation,_Ser	1759	-13.7961	49.0697	74.9091
BS	Protein Metabolism	Protein biosynthesis	tRNA_aminoacylation,_Thr	11403	-14.8755	50.1667	74.414
BS	Protein Metabolism	Protein biosynthesis	tRNA_aminoacylation,_Trp	6517	-13.4014	48.7084	73.776
BS	Protein Metabolism	Protein biosynthesis	tRNA_aminoacylation,_Tyr	6689	-14.2616	50.1669	74.215
BS	Protein Metabolism	Protein biosynthesis	tRNA_aminoacylation,_Val	16375	-14.6652	48.5718	75.3494
BS	Protein Metabolism	Protein biosynthesis	tRNAs	129	-18.062	50	85.16
BS	Regulation and Cell signaling	Regulation of virulence	A_conserved_operon_linked_to_TyrR_and_possibly_involved_in_virulence	11	-11.1818	43.3636	73.6966
BS	Regulation and Cell signaling	Programmed Cell Death and Toxin-antitoxin Systems	A_toxin-antitoxin_module_cotranscribed_with_DinB	1	-9	41	68.291
BS	Regulation and Cell signaling	Quorum sensing and biofilm formation	Acyl_Homoserine_Lactone_(AHL)_Autoinducer_Quorum_Sensing_	69	-13.8981	47.2179	76.7417
BS	Regulation and Cell signaling	Quorum sensing and biofilm formation	Autoinducer_2_(AI-2)_transport_and_processing_(lsrACDBFGE_operon)	363	-11.2587	46.3033	70.7147
BS	Regulation and Cell signaling	Programmed Cell Death and Toxin-antitoxin Systems	Bacterial_Caspases	8	-9.12463	41.1251	69.9217
BS	Regulation and Cell signaling	Regulation of virulence	BarA-UvrY(SirA)_two-component_regulatory_system	7007	-12.5619	47.8965	72.7115
BS	Regulation and Cell signaling	Quorum sensing and biofilm formation	Biofilm_Adhesin_Biosynthesis	177	-11.2202	46.1132	68.5708
BS	Regulation and Cell signaling	Quorum sensing and biofilm formation	Biofilm_formation_in_Staphylococcus	121	-10.9503	46.9672	69.7332
BS	Regulation and Cell signaling	NULL	Cell_envelope-associated_LytR-CpsA-Psr_transcriptional_attenuators	817	-11.1466	46.0383	70.8466
BS	Regulation and Cell signaling	Proteolytic pathway	Coagulation_cascade	114	-10.1578	43.6233	70.9329
BS	Regulation and Cell signaling	NULL	CytR_regulation	283	-10.9572	46.9332	70.0375
BS	Regulation and Cell signaling	NULL	DNA-binding_regulatory_proteins,_strays	2413	-11.5393	47.8163	72.3124
BS	Regulation and Cell signaling	Programmed Cell Death and Toxin-antitoxin Systems	Fratricide_in_Streptococcus	1	-25	70	68.57
BS	Regulation and Cell signaling	NULL	Global_Two-component_Regulator_PrrBA_in_Proteobacteria	1116	-12.4083	46.7351	75.9831
BS	Regulation and Cell signaling	NULL	HPr_catabolite_repression_system	567	-11.4705	46.928	72.2963
BS	Regulation and Cell signaling	Proteolytic pathway	MT1-MMP_Pericellular_Network	19	-11.894	43.79	72.347
BS	Regulation and Cell signaling	Programmed Cell Death and Toxin-antitoxin Systems	MazEF_toxin-antitoxing_(programmed_cell_death)_system	284	-10.3449	44.3593	71.4331
BS	Regulation and Cell signaling	Programmed Cell Death and Toxin-antitoxin Systems	Murein_hydrolase_regulation_and_cell_death	1121	-9.60816	44.1671	68.9379
BS	Regulation and Cell signaling	NULL	Orphan_regulatory_proteins	9321	-10.739	46.3257	70.3979
BS	Regulation and Cell signaling	NULL	Oxygen_and_light_sensor_PpaA-PpsR	2432	-9.31172	42.7985	69.297
BS	Regulation and Cell signaling	Signal transduction in Eukaryotes	P38_MAP_kinase_pathways	17	-5.41176	32.5885	70.6895
BS	Regulation and Cell signaling	Programmed Cell Death and Toxin-antitoxin Systems	Phd-Doc,_YdcE-YdcD_toxin-antitoxin_(programmed_cell_death)_systems	1148	-9.65921	43.0351	71.2214
BS	Regulation and Cell signaling	Quorum sensing and biofilm formation	Protein_YjgK_cluster_linked_to_biofilm_formation	7	-9	38.1429	77.1519
BS	Regulation and Cell signaling	NULL	Pseudomonas_quinolone_signal_PQS	85	-8.49347	42.7653	67.4531
BS	Regulation and Cell signaling	Quorum sensing and biofilm formation	Quorum-sensing_in_Vibrio	91	-8.08763	42.7914	65.8017
BS	Regulation and Cell signaling	Quorum sensing and biofilm formation	Quorum_Sensing:_Autoinducer-2_Synthesis	1975	-15.9921	50.808	78.9011
BS	Regulation and Cell signaling	Quorum sensing and biofilm formation	Quorum_sensing_in_Yersinia	129	-10.3639	42.8143	71.3307
BS	Regulation and Cell signaling	Quorum sensing and biofilm formation	Quorum_sensing_regulation_in_Pseudomonas	47	-7.99987	41.0426	68.8839
BS	Regulation and Cell signaling	NULL	Rcs_phosphorelay_signal_transduction_pathway	43	-7.93019	39.8837	68.6018
BS	Regulation and Cell signaling	Proteolytic pathway	Regulatory_Intramembrane_Proteolysis_Pathways	64	-10.6874	43.9844	72.7856
BS	Regulation and Cell signaling	NULL	Sex_pheromones_in_Enterococcus_faecalis_and_other_Firmicutes	1077	-10.0211	42.8499	70.7868
BS	Regulation and Cell signaling	NULL	Signal_transduction_module_[RsbQ_hydrolase_-_PAS_domain]	1365	-10.732	46.4962	69.1522
BS	Regulation and Cell signaling	NULL	Staphylococcal_accessory_gene_regulator_system	330	-10.8967	44.6245	72.1036
BS	Regulation and Cell signaling	Regulation of virulence	Streptococcal_Mga_Regulon	3301	-10.1117	45.4338	69.1472
BS	Regulation and Cell signaling	Regulation of virulence	Streptococcus_pyogenes_virulence_regulators	8	-5.25	35.125	64.1337
BS	Regulation and Cell signaling	NULL	Stringent_Response,_(p)ppGpp_metabolism	1723	-14.0512	49.3748	73.8691
BS	Regulation and Cell signaling	Quorum sensing and biofilm formation	Symbiotic_colonization_and_sigma-dependent_biofilm_formation_gene_cluster	114	-9.6665	44.3422	67.6204
BS	Regulation and Cell signaling	NULL	The_Chv_regulatory_system_of_Alphaproteobacteria	2675	-12.4269	46.991	76.0563
BS	Regulation and Cell signaling	Programmed Cell Death and Toxin-antitoxin Systems	Toxin-Antitoxin_MT1	50	-6.41972	39.3203	66.6746
BS	Regulation and Cell signaling	Programmed Cell Death and Toxin-antitoxin Systems	Toxin-antitoxin_replicon_stabilization_systems	50	-8.25976	40.02	69.3185
BS	Regulation and Cell signaling	Programmed Cell Death and Toxin-antitoxin Systems	Toxin-antitoxin_systems_(other_than_RelBE_and_MazEF)	1492	-10.0153	43.1422	71.9863
BS	Regulation and Cell signaling	NULL	Trans-envelope_signaling_system_VreARI_in_Pseudomonas	44	-9.84086	43.7273	71.2228
BS	Regulation and Cell signaling	Regulation of virulence	Two-component_Response_Regulator_of_Virulence_ResDE	124	-8.72563	42.226	68.1641
BS	Regulation and Cell signaling	NULL	Two-component_regulatory_systems_in_Campylobacter	5533	-10.811	46.0509	70.7623
BS	Regulation and Cell signaling	Regulation of virulence	VieSAB_signal_transduction_system_of_Vibrio	48	-9.70804	42.8544	71.4031
BS	Regulation and Cell signaling	NULL	WhiB_and_WhiB-type_regulatory_proteins_	810	-13.3615	42.4521	80.4624
BS	Regulation and Cell signaling	NULL	Zinc_regulated_enzymes	6948	-13.6461	49.3434	74.21
BS	Regulation and Cell signaling	NULL	cAMP_signaling_in_bacteria	17308	-10.8513	46.1142	70.6489
BS	Respiration	Electron accepting reactions	Anaerobic_respiratory_reductases	14603	-12.7045	46.5578	72.7042
BS	Respiration	Reverse electron transport	Archaeal_membrane_bound_hydrogenases	23	-14.087	48.913	74.414
BS	Respiration	NULL	Biogenesis_of_c-type_cytochromes	12114	-12.0925	45.7795	72.5663
BS	Respiration	NULL	Biogenesis_of_cbb3-type_cytochrome_c_oxidases	1205	-12.5258	46.597	72.9477
BS	Respiration	NULL	Biogenesis_of_cytochrome_c_oxidases	5411	-11.4018	44.99	71.4783
BS	Respiration	Electron donating reactions	CO_Dehydrogenase	16266	-12.562	48.182	71.7613
BS	Respiration	NULL	Carbon_monoxide_dehydrogenase_maturation_factors	3821	-12.5597	47.5056	73.9577
BS	Respiration	NULL	Carbon_monoxide_induced_hydrogenase	69	-9.9419	43.3624	69.8989
BS	Respiration	Electron donating reactions	Coenzyme_F420-H2_dehydrogenase_(methanophenazine)	180	-8.92753	43.7114	66.3722
BS	Respiration	Electron donating reactions	Coenzyme_F420_hydrogenase	6	-12.6667	45.5	75.7453
BS	Respiration	NULL	Cytochrome_B6-F_complex	169	-11.8579	41.2427	76.0374
BS	Respiration	Electron donating reactions	Energy-conserving_hydrogenase_(ferredoxin)_Ech	20	-12.2999	46.7001	71.4005
BS	Respiration	Reverse electron transport	Energy_conserving_hydrogenase,_Methanococcales-Methanobacteriales-Methanopyrales	2	-5	32	69.0205
BS	Respiration	ATP synthases	F0F1-type_ATP_synthase	30103	-15.857	51.3873	79.3407
BS	Respiration	Electron accepting reactions	Fe(III)_respiration_-_Shewanella_type	160	-11.1996	41.1439	69.4623
BS	Respiration	NULL	Flavocytochrome_C	6	-5.83333	34.1667	70.222
BS	Respiration	Electron donating reactions	Formate_dehydrogenase	918	-13.3396	47.8739	72.3709
BS	Respiration	NULL	Formate_hydrogenase	34100	-13.7902	48.7339	74.7497
BS	Respiration	Electron donating reactions	H2:CoM-S-S-HTP_oxidoreductase	69	-11.9129	45.6234	71.1584
BS	Respiration	Electron donating reactions	Hydrogenases	10524	-13.5573	46.94	74.272
BS	Respiration	Reverse electron transport	Mebrane_bound_hydrogenases	315	-11.4945	45.1908	78.06
BS	Respiration	NULL	Methanogenesis_strays	58	-9.17207	41.2934	72.722
BS	Respiration	Electron donating reactions	Methanophenazine_hydrogenase	0	NaN	NaN	NaN
BS	Respiration	Electron donating reactions	Na(+)-translocating_NADH-quinone_oxidoreductase_and_rnf-like_group_of_electron_transport_complexes	742	-11.0471	44.7886	70.938
BS	Respiration	Sodium Ion-Coupled Energetics	Na+_translocating_decarboxylases_and_related_biotin-dependent_enzymes	408	-12.1859	47.7381	72.3435
BS	Respiration	Electron donating reactions	NiFe_hydrogenase_maturation	3112	-12.6272	47.8898	73.0443
BS	Respiration	NULL	Quinone_oxidoreductase_family	6745	-12.2533	48.6472	71.7436
BS	Respiration	NULL	Reductive_Dechlorination	16	-6.25	34.5	64.5584
BS	Respiration	Electron donating reactions	Respiratory_Complex_I	78812	-13.4646	47.601	74.6785
BS	Respiration	Electron donating reactions	Respiratory_dehydrogenases_1	21581	-12.2369	46.5096	71.8109
BS	Respiration	NULL	Soluble_cytochromes_and_functionally_related_electron_carriers	8725	-12.1584	45.5404	72.0164
BS	Respiration	Electron donating reactions	Succinate_dehydrogenase	14203	-15.4357	49.3506	77.4285
BS	Respiration	Electron accepting reactions	Terminal_AA3-600_quinol_oxidase	44	-12.0226	45.3182	70.2822
BS	Respiration	Electron accepting reactions	Terminal_cytochrome_C_oxidases	27524	-15.2414	48.8783	75.3525
BS	Respiration	Electron accepting reactions	Terminal_cytochrome_O_ubiquinol_oxidase	928	-16.3112	50.2364	77.4836
BS	Respiration	Electron accepting reactions	Terminal_cytochrome_d_ubiquinol_oxidases	5993	-12.899	48.5062	72.4396
BS	Respiration	Electron accepting reactions	Terminal_cytochrome_oxidases	3030	-13.1531	48.2039	72.8674
BS	Respiration	Electron accepting reactions	Tetrathionate_respiration	338	-8.0649	38.5949	68.4758
BS	Respiration	Electron accepting reactions	Ubiquinone_Menaquinone-cytochrome_c_reductase_complexes	7899	-14.6534	47.9552	75.6183
BS	Respiration	ATP synthases	V-Type_ATP_synthase	947	-13.533	49.0615	73.8262
BS	Respiration	Electron accepting reactions	fumarate_respiration,_periplasmic	3	-6	36.6667	66.6667
BS	Respiration	Electron accepting reactions	trimethylamine_N-oxide_(TMAO)_reductase	757	-12.47	46.3055	72.5617
BS	RNA Metabolism	RNA processing and modification	16S_rRNA_modification_within_P_site_of_ribosome	7547	-10.9909	46.4478	71.0989
BS	RNA Metabolism	RNA processing and modification	ATP-dependent_RNA_helicases,_bacterial	13258	-12.7985	49.1211	73.5066
BS	RNA Metabolism	RNA processing and modification	Exosome	2	-10.5	44.5	78.6655
BS	RNA Metabolism	NULL	Group_II_intron-associated_genes	6371	-11.9445	46.401	72.4438
BS	RNA Metabolism	RNA processing and modification	Methylthiotransferases	4132	-12.6992	47.5703	73.6134
BS	RNA Metabolism	RNA processing and modification	Polyadenylation_bacterial	4915	-13.8006	49.4111	75.6684
BS	RNA Metabolism	RNA processing and modification	Polyadenylation_specificity_factor	113	-9.62819	42.3188	68.8701
BS	RNA Metabolism	RNA processing and modification	Queuosine-Archaeosine_Biosynthesis	17290	-12.2008	46.6507	72.8732
BS	RNA Metabolism	RNA processing and modification	RNA_3'-terminal_phosphate_cyclase	3092	-12.381	46.8296	73.6721
BS	RNA Metabolism	RNA processing and modification	RNA_methylation	11051	-11.5472	46.252	72.6375
BS	RNA Metabolism	Transcription	RNA_polymerase_I	33	-12.2119	45.3335	75.0552
BS	RNA Metabolism	Transcription	RNA_polymerase_II	24	-10.2916	39.2084	78.7199
BS	RNA Metabolism	Transcription	RNA_polymerase_III	21	-12.7142	44.5239	78.7381
BS	RNA Metabolism	Transcription	RNA_polymerase_III_initiation_factors	18	-14.1111	50.6112	76.36
BS	RNA Metabolism	Transcription	RNA_polymerase_II_initiation_factors	30	-10.3	40.8	75.5484
BS	RNA Metabolism	Transcription	RNA_polymerase_archaeal	345	-13.9011	47.2611	76.4569
BS	RNA Metabolism	Transcription	RNA_polymerase_archaeal_initiation_factors	112	-12.5354	46.9646	74.8679
BS	RNA Metabolism	Transcription	RNA_polymerase_bacterial	47347	-19.2548	55.0054	82.8883
BS	RNA Metabolism	Transcription	RNA_polymerase_chloroplast	51	-14.4702	47.2748	79.6263
BS	RNA Metabolism	RNA processing and modification	RNA_processing_and_degradation,_bacterial	12148	-12.5848	48.0455	73.5352
BS	RNA Metabolism	RNA processing and modification	RNA_processing_orphans	578	-11.3907	46.4155	71.5144
BS	RNA Metabolism	RNA processing and modification	RNA_pseudouridine_syntheses	4887	-11.7502	46.1114	73.0203
BS	RNA Metabolism	RNA processing and modification	Ribonuclease_H	2383	-11.3098	44.6998	73.2216
BS	RNA Metabolism	RNA processing and modification	Ribonuclease_P_archaeal_and_eukaryal	1	-6	43	60.471
BS	RNA Metabolism	RNA processing and modification	Ribosome_biogenesis_archaeal	20	-9.1	40.95	69.182
BS	RNA Metabolism	Transcription	Rrf2_family_transcriptional_regulators	1420	-11.2139	47.0875	71.658
BS	RNA Metabolism	RNA processing and modification	Spliceosome	41	-18.1218	51.5123	83.4539
BS	RNA Metabolism	Transcription	Transcription_elongation_factors,_archaeal	14	-8.78571	39.5	70.2956
BS	RNA Metabolism	Transcription	Transcription_factors_bacterial	16894	-15.4309	51.1122	77.6571
BS	RNA Metabolism	Transcription	Transcription_factors_cyanobacterial_RpoD-like_sigma_factors	108	-9.36097	43.1576	69.7564
BS	RNA Metabolism	Transcription	Transcription_initiation,_bacterial_sigma_factors	4814	-11.7606	46.6188	72.7943
BS	RNA Metabolism	RNA processing and modification	Wyeosine-MimG_Biosynthesis	4735	-12.2488	46.8623	73.8707
BS	RNA Metabolism	RNA processing and modification	eukaryotic_rRNA_modification_and_related_functions	767	-12.8496	47.1946	75.2502
BS	RNA Metabolism	RNA processing and modification	mcm5s2U_biosynthesis_in_tRNA	28	-13.1424	48.536	68.3656
BS	RNA Metabolism	RNA processing and modification	mnm5U34_biosynthesis_bacteria	6296	-12.29	47.1835	73.5504
BS	RNA Metabolism	RNA processing and modification	rRNA_modification_Archaea	923	-10.6541	45.9613	71.7805
BS	RNA Metabolism	RNA processing and modification	rRNA_modification_Bacteria	7978	-11.9105	46.9742	73.1991
BS	RNA Metabolism	RNA processing and modification	tRNA_modification_Archaea	19385	-12.0079	47.0341	72.0274
BS	RNA Metabolism	RNA processing and modification	tRNA_modification_Bacteria	28094	-12.3217	47.2482	73.1751
BS	RNA Metabolism	RNA processing and modification	tRNA_modification_yeast_cytoplasmic	6652	-11.2319	46.5579	70.9112
BS	RNA Metabolism	RNA processing and modification	tRNA_modification_yeast_mitochondrial	3772	-11.26	45.924	72.206
BS	RNA Metabolism	RNA processing and modification	tRNA_nucleotidyltransferase	1461	-12.9415	49.2885	73.045
BS	RNA Metabolism	RNA processing and modification	tRNA_processing	9840	-11.9167	47.1192	72.4324
BS	RNA Metabolism	RNA processing and modification	tRNA_splicing	332	-9.99077	43.8195	70.2427
BS	RNA Metabolism	RNA processing and modification	tRNAmodification_position_34	3963	-11.6752	46.8022	71.9456
BS	Secondary Metabolism	Bacterial cytostatics, differentiation factors and antibiotics	2-isocapryloyl-3R-hydroxymethyl-gamma-butyrolactone_and_other_bacterial_morphogens	84	-12.1663	45.7263	76.8635
BS	Secondary Metabolism	Plant Alkaloids	Alkaloid_biosynthesis_from_L-lysine	2888	-15.1011	48.1611	78.6286
BS	Secondary Metabolism	Plant Hormones	Auxin_biosynthesis	7359	-12.299	47.581	72.4066
BS	Secondary Metabolism	Plant Hormones	Auxin_degradation	2013	-16.0419	49.4799	79.0127
BS	Secondary Metabolism	Biosynthesis of phenylpropanoids	Biflavanoid_biosynthesis	253	-10.1656	46.3876	68.2018
BS	Secondary Metabolism	Biosynthesis of phenylpropanoids	Caffeic_acid_derivatives	63	-9.61871	43.921	70.1151
BS	Secondary Metabolism	Lipid-derived mediators	Cannabinoid_biosynthesis	410	-11.7461	45.2371	73.1063
BS	Secondary Metabolism	Aromatic amino acids and derivatives	Cinnamic_Acid_Degradation	1245	-12.0624	46.8357	72.4374
BS	Secondary Metabolism	Bacterial cytostatics, differentiation factors and antibiotics	Clavulanic_acid_biosynthesis	168	-9.39245	45.673	69.2054
BS	Secondary Metabolism	Biosynthesis of phenylpropanoids	Flavanone_biosynthesis	963	-10.6923	46.2548	69.9685
BS	Secondary Metabolism	Biosynthesis of phenylpropanoids	Lignine_biosynthesis	0	NaN	NaN	NaN
BS	Secondary Metabolism	Bacterial cytostatics, differentiation factors and antibiotics	Nonribosomal_peptide_synthetases_(NRPS)_in_Frankia_sp._Ccl3	371	-9.60353	45.1355	68.4585
BS	Secondary Metabolism	Plant Octadecanoids	Octadecanoids	68	-9.6764	47.2652	65.3515
BS	Secondary Metabolism	Bacterial cytostatics, differentiation factors and antibiotics	Paerucumarin_Biosynthesis	79	-11.5821	45.9497	70.9174
BS	Secondary Metabolism	Bacterial cytostatics, differentiation factors and antibiotics	Phenazine_biosynthesis	2256	-10.2221	44.0416	72.1823
BS	Secondary Metabolism	Biosynthesis of phenylpropanoids	Phenylpropanoids_general_biosynthesis	81	-11.0985	45.4817	72.0192
BS	Secondary Metabolism	Biosynthesis of phenylpropanoids	Phenylpropionate_Degradation	131	-10.6639	42.8323	73.0371
BS	Secondary Metabolism	Biosynthesis of phenylpropanoids	Phytoalexin_biosynthesis	263	-11.3036	47.5782	70.4116
BS	Secondary Metabolism	Biosynthesis of phenylpropanoids	Phytosterol_biosynthesis	10	-12.5992	48.7006	69.1706
BS	Secondary Metabolism	Aromatic amino acids and derivatives	Pyrrolnitrin_biosynthesis	57	-10.9122	45.2106	69.0907
BS	Secondary Metabolism	Biologically active compounds in metazoan cell defence and differentiation	Quinolinic_acid_and_its_derivatives	97	-11.7215	44.5156	69.8022
BS	Secondary Metabolism	Biosynthesis of phenylpropanoids	Salicylic_acid_biosynthesis1	29	-12.5861	49.2763	70.2707
BS	Secondary Metabolism	Biologically active compounds in metazoan cell defence and differentiation	Steroid_sulfates	3218	-13.0646	46.4494	72.4337
BS	Secondary Metabolism	Biosynthesis of phenylpropanoids	Suberine_biosynthesis	1	-10	41	60.98
BS	Secondary Metabolism	Biosynthesis of phenylpropanoids	Tannin_biosynthesis	460	-9.47789	44.7591	68.3283
BS	Stress Response	Acid stress	Acid_resistance_mechanisms	4601	-14.2901	49.5011	74.1986
BS	Stress Response	NULL	Bacterial_hemoglobins	8459	-10.6281	46.3419	69.2326
BS	Stress Response	Osmotic stress	Betaine_biosynthesis_from_glycine	34	-10.8234	44.9118	70.7136
BS	Stress Response	NULL	Carbon_Starvation	4076	-14.146	48.2038	75.7583
BS	Stress Response	Osmotic stress	Choline_and_Betaine_Uptake_and_Betaine_Biosynthesis	13349	-12.3613	47.7588	72.2657
BS	Stress Response	Oxidative stress	CoA_disulfide_thiol-disulfide_redox_system	132	-10.3408	47.5229	67.1749
BS	Stress Response	Cold shock	Cold_shock,_CspA_family_of_proteins	3548	-12.2264	42.4019	79.2521
BS	Stress Response	NULL	Commensurate_regulon_activation	28	-9.49982	39.8571	73.8528
BS	Stress Response	NULL	Dimethylarginine_metabolism	1085	-9.45038	44.1883	68.988
BS	Stress Response	Osmotic stress	Ectoine_biosynthesis_and_regulation	222	-13.3467	48.347	73.1698
BS	Stress Response	NULL	Flavohaemoglobin	1561	-13.6614	46.9901	74.3464
BS	Stress Response	Acid stress	Glutamate_transporter_involved_in_acid_tolerance_in_Streptococcus	123	-14.1379	49.8054	78.4597
BS	Stress Response	Oxidative stress	Glutaredoxins	594	-12.3886	43.8116	76.4545
BS	Stress Response	Detoxification	Glutathione-dependent_pathway_of_formaldehyde_detoxification	2196	-16.7519	50.2672	80.6129
BS	Stress Response	Oxidative stress	Glutathione:_Biosynthesis_and_gamma-glutamyl_cycle	14072	-12.6011	47.8796	72.7888
BS	Stress Response	Oxidative stress	Glutathione:_Non-redox_reactions	6905	-12.3172	45.8346	73.483
BS	Stress Response	Oxidative stress	Glutathione:_Redox_cycle	3176	-12.7743	47.3252	72.9343
BS	Stress Response	Oxidative stress	Glutathione_analogs:_mycothiol	4624	-13.1601	46.7525	74.9773
BS	Stress Response	Oxidative stress	Glutathionylspermidine_and_Trypanothione	130	-9.36126	41.7387	68.6507
BS	Stress Response	Heat shock	Heat_shock_dnaK_gene_cluster_extended	30971	-14.0963	49.5831	75.7138
BS	Stress Response	NULL	Hfl_operon	3779	-12.9319	49.0983	74.6267
BS	Stress Response	Oxidative stress	NADPH:quinone_oxidoreductase_2	196	-10.6733	47.8522	69.4396
BS	Stress Response	Dessication stress	O-antigen_capsule_important_for_environmental_persistence	40	-9.7248	45.3751	66.1818
BS	Stress Response	Osmotic stress	Osmoprotectant_ABC_transporter_YehZYXW_of_Enterobacteriales	94	-11.8615	48.7767	70.7445
BS	Stress Response	Osmotic stress	Osmoregulation	4661	-12.207	46.2482	75.2015
BS	Stress Response	Osmotic stress	Osmotic_stress_cluster	458	-13.6525	48.1641	75.7744
BS	Stress Response	Oxidative stress	Oxidative_stress	15720	-12.963	46.7827	74.5652
BS	Stress Response	Periplasmic Stress	Periplasmic_Acid_Stress_Response_in_Enterobacteria	5	-5.2	36.2	65.3668
BS	Stress Response	Periplasmic Stress	Periplasmic_Stress_Response	4598	-11.1864	45.9632	71.2865
BS	Stress Response	NULL	Phage_shock_protein_(psp)_operon	1165	-12.3824	48.4673	75.376
BS	Stress Response	Oxidative stress	Protection_from_Reactive_Oxygen_Species	7307	-15.3115	48.6585	77.4108
BS	Stress Response	Oxidative stress	Redox-dependent_regulation_of_nucleus_processes	3879	-13.5722	48.7823	74.9776
BS	Stress Response	Oxidative stress	Regulation_of_Oxidative_Stress_Response	13512	-14.8092	49.9301	77.4369
BS	Stress Response	Oxidative stress	Rubrerythrin	3426	-14.34	47.9043	75.6843
BS	Stress Response	NULL	SigmaB_stress_responce_regulation	8169	-10.4301	45.3157	71.3209
BS	Stress Response	NULL	Sugar-phosphate_stress_regulation	0	NaN	NaN	NaN
BS	Stress Response	Osmotic stress	Synthesis_of_osmoregulated_periplasmic_glucans	22096	-12.7603	48.1336	71.7511
BS	Stress Response	Detoxification	Tellurite_resistance:_Chromosomal_determinants	27	-12.7033	48.3335	70.6829
BS	Stress Response	NULL	Universal_stress_protein_family	1862	-7.71662	40.5562	68.6721
BS	Stress Response	Detoxification	Uptake_of_selenate_and_selenite	4703	-13.9123	49.1377	75.1111
BS	Sulfur Metabolism	Organic sulfur assimilation	Alkanesulfonate_assimilation	13134	-12.8226	47.0711	73.3712
BS	Sulfur Metabolism	Organic sulfur assimilation	Alkanesulfonates_Utilization	2222	-12.7882	47.584	74.7604
BS	Sulfur Metabolism	Organic sulfur assimilation	DMSP_breakdown	86	-10.4878	46.8495	65.4051
BS	Sulfur Metabolism	NULL	Galactosylceramide_and_Sulfatide_metabolism	8478	-14.3856	48.0899	73.7781
BS	Sulfur Metabolism	Inorganic sulfur assimilation	Inorganic_Sulfur_Assimilation	26140	-13.5806	47.947	74.7674
BS	Sulfur Metabolism	Organic sulfur assimilation	L-Cystine_Uptake_and_Metabolism	1573	-11.5286	46.5661	71.7256
BS	Sulfur Metabolism	NULL	Release_of_Dimethyl_Sulfide_(DMS)_from_Dimethylsulfoniopropionate_(DMSP)	44	-8.15852	44.3187	64.0639
BS	Sulfur Metabolism	NULL	Sulfate_reduction-associated_complexes	252	-11.5473	43.516	72.7046
BS	Sulfur Metabolism	NULL	Sulfur_oxidation	9403	-12.3272	46.0002	72.002
BS	Sulfur Metabolism	Organic sulfur assimilation	Taurine_Utilization	2826	-12.3234	47.7173	71.9317
BS	Sulfur Metabolism	NULL	Thioredoxin-disulfide_reductase	4435	-13.5109	47.7956	75.1195
BS	Sulfur Metabolism	Organic sulfur assimilation	Utilization_of_glutathione_as_a_sulphur_source	5686	-12.4405	48.1158	72.338
BS	Virulence, Disease and Defense	Adhesion	Accessory_colonization_factor	9	-8.88867	33.5556	80.2781
BS	Virulence, Disease and Defense	Resistance to antibiotics and toxic compounds	Adaptation_to_d-cysteine	278	-11.4457	46.7701	72.2828
BS	Virulence, Disease and Defense	Adhesion	Adhesins_in_Staphylococcus	259	-8.76808	40.8882	70.8224
BS	Virulence, Disease and Defense	Adhesion	Adhesion_of_Campylobacter	245	-9.57113	43.4533	69.0561
BS	Virulence, Disease and Defense	Resistance to antibiotics and toxic compounds	Aminoglycoside_adenylyltransferases	35	-7.62849	40.3715	67.6902
BS	Virulence, Disease and Defense	Resistance to antibiotics and toxic compounds	Arsenic_resistance	7044	-12.6693	46.8853	75.6773
BS	Virulence, Disease and Defense	Bacteriocins, ribosomally synthesized antibacterial peptides	Bacitracin_Stress_Response	310	-8.77367	44.6584	66.8235
BS	Virulence, Disease and Defense	NULL	Bacterial_cyanide_production_and_tolerance_mechanisms	5233	-13.0644	46.113	74.4001
BS	Virulence, Disease and Defense	Bacteriocins, ribosomally synthesized antibacterial peptides	Bacteriocin-like_peptides_Blp	7	-6.85686	34.8571	69.7071
BS	Virulence, Disease and Defense	Resistance to antibiotics and toxic compounds	Beta-lactamase	19826	-10.1681	44.2208	68.9052
BS	Virulence, Disease and Defense	Resistance to antibiotics and toxic compounds	Bile_hydrolysis	732	-10.7347	43.0591	69.9704
BS	Virulence, Disease and Defense	Resistance to antibiotics and toxic compounds	BlaR1_Family_Regulatory_Sensor-transducer_Disambiguation	16225	-11.9554	47.8069	72.435
BS	Virulence, Disease and Defense	NULL	C_jejuni_colonization_of_chick_caeca	9631	-11.6017	46.6345	72.0626
BS	Virulence, Disease and Defense	Resistance to antibiotics and toxic compounds	Cadmium_resistance	272	-10.5659	46.9819	69.5641
BS	Virulence, Disease and Defense	Toxins and superantigens	Cholera_toxin	4	-5.25	37	61.695
BS	Virulence, Disease and Defense	Resistance to antibiotics and toxic compounds	Cobalt-zinc-cadmium_resistance	49222	-11.9438	48.3928	71.6976
BS	Virulence, Disease and Defense	Resistance to antibiotics and toxic compounds	Copper_homeostasis	16719	-12.4261	46.9887	72.7807
BS	Virulence, Disease and Defense	Resistance to antibiotics and toxic compounds	Copper_homeostasis:_copper_tolerance	2945	-10.6815	45.9103	70.2114
BS	Virulence, Disease and Defense	Invasion and intracellular resistance	Cytolysin_and_Lipase_operon_in_Vibrio	164	-11.3169	44.2746	73.2396
BS	Virulence, Disease and Defense	Toxins and superantigens	Diphtheria_toxin	17	-10.411	45.295	68.242
BS	Virulence, Disease and Defense	Resistance to antibiotics and toxic compounds	Erythromycin_resistance	691	-11.0576	46.5546	72.5082
BS	Virulence, Disease and Defense	Resistance to antibiotics and toxic compounds	Fosfomycin_resistance	16	-8.31238	37.5002	70.3073
BS	Virulence, Disease and Defense	Invasion and intracellular resistance	Listeria_surface_proteins:_Internalin-like_proteins	809	-8.66444	40.3515	68.1688
BS	Virulence, Disease and Defense	Invasion and intracellular resistance	Listeria_surface_proteins:_LPXTG_motif	428	-10.0837	44.3461	71.442
BS	Virulence, Disease and Defense	Resistance to antibiotics and toxic compounds	Lysozyme_inhibitors	2	-5	32	72.206
BS	Virulence, Disease and Defense	Detection	MLST	2978	-13.4006	48.8805	73.5517
BS	Virulence, Disease and Defense	Bacteriocins, ribosomally synthesized antibacterial peptides	Marinocine,_a_broad-spectrum_antibacterial_protein	189	-8.95204	38.831	71.5322
BS	Virulence, Disease and Defense	Adhesion	Mediator_of_hyperadherence_YidE_in_Enterobacteria_and_its_conserved_region	577	-10.6913	43.6432	73.9805
BS	Virulence, Disease and Defense	Resistance to antibiotics and toxic compounds	Mercuric_reductase	1517	-11.676	47.5989	70.7394
BS	Virulence, Disease and Defense	Resistance to antibiotics and toxic compounds	Mercury_resistance_operon	671	-10.2202	45.3803	70.0964
BS	Virulence, Disease and Defense	Resistance to antibiotics and toxic compounds	Methicillin_resistance_in_Staphylococci	6027	-10.6304	45.8018	70.895
BS	Virulence, Disease and Defense	Resistance to antibiotics and toxic compounds	MexA-MexB-OprM_Multidrug_Efflux_System	18	-12.7777	50.7222	74.1318
BS	Virulence, Disease and Defense	Resistance to antibiotics and toxic compounds	MexE-MexF-OprN_Multidrug_Efflux_System	4721	-12.9969	50.1841	72.6307
BS	Virulence, Disease and Defense	Resistance to antibiotics and toxic compounds	Multidrug_Resistance_Efflux_Pumps	38049	-12.2495	49.0316	72.3434
BS	Virulence, Disease and Defense	Resistance to antibiotics and toxic compounds	Multidrug_Resistance_Operon_mdtRP_of_Bacillus	93	-9.04244	44.5702	63.747
BS	Virulence, Disease and Defense	Resistance to antibiotics and toxic compounds	Multidrug_efflux_pump_in_Campylobacter_jejuni_(CmeABC_operon)	4964	-12.1012	48.922	71.5959
BS	Virulence, Disease and Defense	Resistance to antibiotics and toxic compounds	Multiple_Antibiotic_Resistance_MAR_locus	24	-7.79163	37.5835	72.2141
BS	Virulence, Disease and Defense	Toxins and superantigens	Pertussis_toxin	26	-14.2689	48.2311	79.7787
BS	Virulence, Disease and Defense	Resistance to antibiotics and toxic compounds	Polymyxin_Synthetase_Gene_Cluster_in_Bacillus	225	-10.564	46.2539	69.278
BS	Virulence, Disease and Defense	Resistance to antibiotics and toxic compounds	Resistance_to_Vancomycin	1058	-13.4648	47.5503	76.316
BS	Virulence, Disease and Defense	Resistance to antibiotics and toxic compounds	Resistance_to_chromium_compounds	3257	-12.6665	46.7284	74.6448
BS	Virulence, Disease and Defense	Resistance to antibiotics and toxic compounds	Resistance_to_fluoroquinolones	13219	-15.0853	50.654	77.0515
BS	Virulence, Disease and Defense	Toxins and superantigens	Staphylococcus_Two-component_and_Pore-forming_Cytolysins	0	NaN	NaN	NaN
BS	Virulence, Disease and Defense	NULL	Streptococcus_agalactiae_virulome	2036	-10.8179	46.4041	69.8034
BS	Virulence, Disease and Defense	Resistance to antibiotics and toxic compounds	Streptococcus_pneumoniae_Vancomycin_Tolerance_Locus	2	-5	34	66.9305
BS	Virulence, Disease and Defense	NULL	Streptococcus_pyogenes_Virulome	1050	-11.6644	45.0336	71.2648
BS	Virulence, Disease and Defense	Adhesion	Streptococcus_pyogenes_recombinatorial_zone	2204	-10.2982	41.9028	71.9202
BS	Virulence, Disease and Defense	Toxins and superantigens	Streptolysin_S_Biosynthesis_and_Transport	1172	-13.4287	48.6934	74.8188
BS	Virulence, Disease and Defense	Resistance to antibiotics and toxic compounds	Streptothricin_resistance	2	-9.5	46	60.9105
BS	Virulence, Disease and Defense	Resistance to antibiotics and toxic compounds	Teicoplanin-resistance_in_Staphylococcus	1	-21	62	82.261
BS	Virulence, Disease and Defense	Resistance to antibiotics and toxic compounds	The_mdtABCD_multidrug_resistance_cluster	4843	-10.9261	47.9457	69.4753
BS	Virulence, Disease and Defense	Bacteriocins, ribosomally synthesized antibacterial peptides	Tolerance_to_colicin_E2	1173	-10.9298	45.112	72.1101
BS	Virulence, Disease and Defense	Resistance to antibiotics and toxic compounds	Zinc_resistance	12517	-10.6804	46.8838	69.1199
				7181858

## Sheet: RS
				abundance		e-value	alignment length	percent identity
RS	Carbohydrates	Aminosugars	(GlcNAc)2_Catabolic_Operon	1159		-10.6554	45.1668	69.4692
RS	Amino Acids and Derivatives	Proline and 4-hydroxyproline	A_Hypothetical_Protein_Related_to_Proline_Metabolism	957		-9.78028	44.5416	72.2639
RS	Amino Acids and Derivatives	Alanine, serine, and glycine	Alanine_biosynthesis	8098		-11.3503	46.5916	70.9821
RS	Amino Acids and Derivatives	Arginine; urea cycle, polyamines	Anaerobic_Oxidative_Degradation_of_L-Ornithine	121		-10.2477	44.2647	69.7354
RS	Amino Acids and Derivatives	Arginine; urea cycle, polyamines	Arginine_Biosynthesis_extended	41045		-12.647	47.5789	74.0786
RS	Amino Acids and Derivatives	Arginine; urea cycle, polyamines	Arginine_Deiminase_Pathway	1388		-12.6913	47.4536	74.1891
RS	Amino Acids and Derivatives	Arginine; urea cycle, polyamines	Arginine_and_Ornithine_Degradation	19997		-12.7539	47.1252	73.7394
RS	Amino Acids and Derivatives	Aromatic amino acids and derivatives	Aromatic_amino_acid_degradation	9164		-11.9234	46.7952	71.8591
RS	Amino Acids and Derivatives	Aromatic amino acids and derivatives	Aromatic_amino_acid_interconversions_with_aryl_acids	7131		-13.7367	48.3494	74.9371
RS	Amino Acids and Derivatives	Glutamine, glutamate, aspartate, asparagine; ammonia assimilation	Aspartate_aminotransferase	5042		-12.0844	47.2019	71.7883
RS	Amino Acids and Derivatives	Aromatic amino acids and derivatives	Bacilysin_biosynthesis	35		-10.9141	46.2861	70.7137
RS	Amino Acids and Derivatives	Branched-chain amino acids	Branched-Chain_Amino_Acid_Biosynthesis	45473		-14.1546	49.3339	76.0037
RS	Amino Acids and Derivatives	Branched-chain amino acids	Branched_chain_amino_acid_degradation_regulons	25750		-13.7355	48.7092	75.8202
RS	Amino Acids and Derivatives	Aromatic amino acids and derivatives	Chorismate:_Intermediate_for_synthesis_of_Tryptophan,_PAPA_antibiotics,_PABA,_3-hydroxyanthranilate_and_more.	22309		-12.6058	47.6	74.0654
RS	Amino Acids and Derivatives	Aromatic amino acids and derivatives	Chorismate_Synthesis	16977		-12.2711	47.4615	73.0949
RS	Amino Acids and Derivatives	Aromatic amino acids and derivatives	Common_Pathway_For_Synthesis_of_Aromatic_Compounds_(DAHP_synthase_to_chorismate)	12923		-12.379	47.7526	73.263
RS	Amino Acids and Derivatives	NULL	Creatine_and_Creatinine_Degradation	11562		-11.7311	46.4524	71.7393
RS	Amino Acids and Derivatives	Arginine; urea cycle, polyamines	Cyanophycin_Metabolism	11626		-11.2838	46.7445	70.3891
RS	Amino Acids and Derivatives	Lysine, threonine, methionine, and cysteine	Cysteine_Biosynthesis	26983		-13.7452	48.7989	75.5081
RS	Amino Acids and Derivatives	Glutamine, glutamate, aspartate, asparagine; ammonia assimilation	Glutamate_and_Aspartate_uptake_in_Bacteria	7311		-11.6109	46.7576	71.9705
RS	Amino Acids and Derivatives	Glutamine, glutamate, aspartate, asparagine; ammonia assimilation	Glutamate_dehydrogenases	5311		-13.8296	49.3952	74.3644
RS	Amino Acids and Derivatives	Glutamine, glutamate, aspartate, asparagine; ammonia assimilation	Glutamine,_Glutamate,_Aspartate_and_Asparagine_Biosynthesis	45118		-13.5085	48.428	74.3635
RS	Amino Acids and Derivatives	Glutamine, glutamate, aspartate, asparagine; ammonia assimilation	Glutamine_synthetases	3716		-15.4095	49.818	76.4178
RS	Amino Acids and Derivatives	Alanine, serine, and glycine	Glycine_Biosynthesis	5694		-12.9053	48.1713	73.637
RS	Amino Acids and Derivatives	Alanine, serine, and glycine	Glycine_and_Serine_Utilization	25055		-13.1331	48.5308	74.2153
RS	Amino Acids and Derivatives	Alanine, serine, and glycine	Glycine_cleavage_system	9321		-13.0515	48.1781	73.6433
RS	Amino Acids and Derivatives	Branched-chain amino acids	HMG_CoA_Synthesis	9397		-12.7666	48.2151	73.3666
RS	Amino Acids and Derivatives	Histidine Metabolism	Histidine_Biosynthesis	26082		-12.3113	47.0921	74.0737
RS	Amino Acids and Derivatives	Histidine Metabolism	Histidine_Degradation	8563		-14.604	49.2125	77.1453
RS	Amino Acids and Derivatives	Aromatic amino acids and derivatives	Indole-pyruvate_oxidoreductase_complex	432		-15.1501	48.7063	78.4658
RS	Amino Acids and Derivatives	Branched-chain amino acids	Isoleucine_degradation	27944		-12.6143	48.1967	72.9126
RS	Amino Acids and Derivatives	Branched-chain amino acids	Ketoisovalerate_oxidoreductase	5231		-15.02	48.9181	76.4678
RS	Amino Acids and Derivatives	NULL	L-2-amino-thiazoline-4-carboxylic_acid-Lcysteine_conversion	256		-12.1169	47.2699	72.422
RS	Amino Acids and Derivatives	Branched-chain amino acids	Leucine_Biosynthesis	8137		-13.5687	48.4965	75.3514
RS	Amino Acids and Derivatives	Branched-chain amino acids	Leucine_Degradation_and_HMG-CoA_Metabolism	11871		-13.9595	49.2302	75.2724
RS	Amino Acids and Derivatives	Lysine, threonine, methionine, and cysteine	Lysine_Biosynthesis_DAP_Pathway	26975		-12.6281	47.7285	73.7547
RS	Amino Acids and Derivatives	Lysine, threonine, methionine, and cysteine	Lysine_biosynthesis_AAA_pathway_2	1335		-10.6468	45.3217	69.9709
RS	Amino Acids and Derivatives	Lysine, threonine, methionine, and cysteine	Lysine_degradation	4370		-14.4681	48.4196	76.9071
RS	Amino Acids and Derivatives	Lysine, threonine, methionine, and cysteine	Lysine_fermentation	9062		-13.5359	48.6268	75.3861
RS	Amino Acids and Derivatives	Lysine, threonine, methionine, and cysteine	Methionine_Biosynthesis	63917		-14.1102	48.9938	76.1733
RS	Amino Acids and Derivatives	Lysine, threonine, methionine, and cysteine	Methionine_Degradation	12489		-13.7991	48.7297	75.3175
RS	Amino Acids and Derivatives	Lysine, threonine, methionine, and cysteine	Methionine_Salvage	6736		-12.0285	46.7967	72.9613
RS	Amino Acids and Derivatives	Aromatic amino acids and derivatives	Phenylalanine_and_Tyrosine_Branches_from_Chorismate	6816		-11.4453	46.6207	71.6426
RS	Amino Acids and Derivatives	NULL	Phosphonoalanine_utilization	129		-11.0928	47.3957	69.7893
RS	Amino Acids and Derivatives	Glutamine, glutamate, aspartate, asparagine; ammonia assimilation	Poly-gamma-glutamate_biosynthesis	3960		-10.8506	45.7693	70.2893
RS	Amino Acids and Derivatives	Arginine; urea cycle, polyamines	Polyamine_Metabolism	25138		-12.7814	47.804	73.2917
RS	Amino Acids and Derivatives	Proline and 4-hydroxyproline	Proline,_4-hydroxyproline_uptake_and_utilization	10050		-12.4278	47.0451	72.7783
RS	Amino Acids and Derivatives	Proline and 4-hydroxyproline	Proline_Synthesis	2539		-12.8815	49.6077	74.3073
RS	Amino Acids and Derivatives	Arginine; urea cycle, polyamines	Putrescine_utilization_pathways	4630		-13.2949	48.4712	73.7179
RS	Amino Acids and Derivatives	Alanine, serine, and glycine	Serine_Biosynthesis	3523		-14.4294	49.8136	75.8929
RS	Amino Acids and Derivatives	Lysine, threonine, methionine, and cysteine	Threonine_anaerobic_catabolism_gene_cluster	781		-13.4017	49.9505	75.1528
RS	Amino Acids and Derivatives	Lysine, threonine, methionine, and cysteine	Threonine_and_Homoserine_Biosynthesis	19826		-12.5594	47.894	73.5801
RS	Amino Acids and Derivatives	Lysine, threonine, methionine, and cysteine	Threonine_degradation	15839		-12.6181	47.5917	73.1306
RS	Amino Acids and Derivatives	Aromatic amino acids and derivatives	Tryptophan_catabolism	3364		-11.3736	45.3583	71.4491
RS	Amino Acids and Derivatives	Aromatic amino acids and derivatives	Tryptophan_synthesis	10913		-13.0748	48.5089	74.6786
RS	Amino Acids and Derivatives	Arginine; urea cycle, polyamines	Urea_carboxylase_and_Allophanate_hydrolase_cluster	1011		-12.162	46.2861	73.2576
RS	Amino Acids and Derivatives	Arginine; urea cycle, polyamines	Urea_decomposition	12933		-14.1487	48.7656	76.9865
RS	Amino Acids and Derivatives	Arginine; urea cycle, polyamines	Urease_subunits	868		-13.2302	47.2087	76.6562
RS	Amino Acids and Derivatives	Branched-chain amino acids	Valine_degradation	11995		-12.8498	48.3033	73.1631
RS	Carbohydrates	Monosaccharides	2-Ketogluconate_Utilization	404		-12.9576	48.3641	74.4247
RS	Carbohydrates	Organic acids	2-methylcitrate_to_2-methylaconitate_metabolism_cluster	543		-12.064	47.076	71.6292
RS	Carbohydrates	Fermentation	Acetoin,_butanediol_metabolism	14030		-13.4094	48.3235	74.4093
RS	Carbohydrates	Fermentation	Acetone_Butanol_Ethanol_Synthesis	13249		-12.452	47.7609	73.4608
RS	Carbohydrates	NULL	Acetone_carboxylase	89		-17.0333	50.0565	81.6303
RS	Carbohydrates	Fermentation	Acetyl-CoA_fermentation_to_Butyrate	14630		-12.7963	47.9001	74.137
RS	Carbohydrates	Polysaccharides	Alpha-Amylase_locus_in_Streptocococcus	1697		-10.7056	43.8672	70.6798
RS	Carbohydrates	Organic acids	Alpha-acetolactate_operon	38		-9.47355	44.5002	65.865
RS	Carbohydrates	Di- and oligosaccharides	Beta-Glucoside_Metabolism	6483		-11.4927	45.7512	70.8578
RS	Carbohydrates	Fermentation	Butanol_Biosynthesis	3920		-12.959	48.2445	74.4388
RS	Carbohydrates	CO2 fixation	CO2_uptake,_carboxysome	1620		-12.4509	46.2769	73.9278
RS	Carbohydrates	CO2 fixation	Calvin-Benson_cycle	22887		-13.5766	48.7615	74.917
RS	Carbohydrates	NULL	Carbon_storage_regulator	23		-10.2173	42.0001	72.0526
RS	Carbohydrates	CO2 fixation	Carboxysome	5815		-12.0726	46.9056	72.4477
RS	Carbohydrates	Polysaccharides	Cellulosome	1983		-10.921	44.4043	69.7184
RS	Carbohydrates	Aminosugars	Chitin_and_N-acetylglucosamine_utilization	10498		-10.7199	45.0176	70.3013
RS	Carbohydrates	NULL	Conserved_cluster_around_inner_membrane_protein_gene_yghQ,_probably_involved_in_polysaccharide_biosynthesis	9		-8.33311	39.0001	70.4907
RS	Carbohydrates	Monosaccharides	D-Galacturonate_and_D-Glucuronate_Utilization	16356		-12.4556	46.4465	73.0355
RS	Carbohydrates	Monosaccharides	D-Sorbitol(D-Glucitol)_and_L-Sorbose_Utilization	549		-10.8904	45.4156	71.1468
RS	Carbohydrates	Monosaccharides	D-Tagatose_and_Galactitol_Utilization	1839		-11.1105	45.4174	71.7974
RS	Carbohydrates	Monosaccharides	D-allose_utilization	93		-9.68787	47.6776	64.9821
RS	Carbohydrates	Monosaccharides	D-galactarate,_D-glucarate_and_D-glycerate_catabolism	3819		-13.2102	47.7854	75.435
RS	Carbohydrates	Monosaccharides	D-galactonate_catabolism	2695		-12.4201	46.2685	72.9639
RS	Carbohydrates	Monosaccharides	D-gluconate_and_ketogluconates_metabolism	11596		-11.9846	46.0806	72.1841
RS	Carbohydrates	Monosaccharides	D-ribose_utilization	8594		-10.8594	46.6695	71.0046
RS	Carbohydrates	Central carbohydrate metabolism	Dehydrogenase_complexes	30216		-13.5192	48.7071	74.4201
RS	Carbohydrates	Monosaccharides	Deoxyribose_and_Deoxynucleoside_Catabolism	8997		-11.6377	47.8584	71.6642
RS	Carbohydrates	Central carbohydrate metabolism	Dihydroxyacetone_kinases	2713		-12.1224	47.2857	74.5548
RS	Carbohydrates	Central carbohydrate metabolism	Entner-Doudoroff_Pathway	27968		-12.3548	46.687	73.0067
RS	Carbohydrates	Sugar alcohols	Erythritol_utilization	517		-13.3652	48.0197	75.1818
RS	Carbohydrates	Sugar alcohols	Ethanolamine_utilization	5457		-12.4235	47.6613	73.5955
RS	Carbohydrates	Central carbohydrate metabolism	Ethylmalonyl-CoA_pathway_of_C2_assimilation	6672		-15.3897	49.7675	78.8928
RS	Carbohydrates	Fermentation	Fermentations:_Lactate	9647		-17.1064	51.3926	78.4495
RS	Carbohydrates	Fermentation	Fermentations:_Mixed_acid	13261		-11.8651	46.692	72.6097
RS	Carbohydrates	One-carbon Metabolism	Formaldehyde_assimilation:_Ribulose_monophosphate_pathway	470		-12.5466	47.0365	75.8363
RS	Carbohydrates	Di- and oligosaccharides	Fructooligosaccharides(FOS)_and_Raffinose_Utilization	6687		-12.449	46.9735	71.896
RS	Carbohydrates	Monosaccharides	Fructose_utilization	2788		-11.924	47.5273	73.6479
RS	Carbohydrates	Aminosugars	Fructoselysine_(Amadori_product)_utilization_pathway	2		-6.5	36.5	72.68
RS	Carbohydrates	Organic acids	Glycerate_metabolism	6982		-12.2569	47.729	72.7206
RS	Carbohydrates	Sugar alcohols	Glycerol_and_Glycerol-3-phosphate_Uptake_and_Utilization	14996		-13.0833	47.85	74.8156
RS	Carbohydrates	Sugar alcohols	Glycerol_fermenation_to_1,3-propanediol	424		-11.2073	45.2574	73.1203
RS	Carbohydrates	Polysaccharides	Glycogen_metabolism	20987		-13.427	47.3708	73.3483
RS	Carbohydrates	Central carbohydrate metabolism	Glycolate,_glyoxylate_interconversions	9365		-11.9123	47.5858	71.455
RS	Carbohydrates	Central carbohydrate metabolism	Glycolysis_and_Gluconeogenesis	31270		-13.0777	48.0804	74.6756
RS	Carbohydrates	Central carbohydrate metabolism	Glycolysis_and_Gluconeogenesis,_including_Archaeal_enzymes	17057		-13.6976	48.8171	76.0138
RS	Carbohydrates	Central carbohydrate metabolism	Glyoxylate_bypass	18394		-15.0935	49.7463	77.4994
RS	Carbohydrates	Central carbohydrate metabolism	HPr_kinase_and_hprK_operon_in_Gram-positive_organisms	1977		-11.9117	44.545	72.1985
RS	Carbohydrates	Monosaccharides	Hexose_Phosphate_Uptake_System	1058		-7.94855	42.5156	67.2827
RS	Carbohydrates	Sugar alcohols	Inositol_catabolism	20963		-12.4818	47.0168	72.6999
RS	Carbohydrates	Organic acids	Isobutyryl-CoA_to_Propionyl-CoA_Module	7850		-12.8699	48.4202	73.6076
RS	Carbohydrates	Monosaccharides	L-Arabinose_utilization	6520		-13.6275	48.1559	74.4978
RS	Carbohydrates	Monosaccharides	L-ascorbate_utilization_(and_related_gene_clusters)	205		-12.0925	46.61	72.4175
RS	Carbohydrates	Monosaccharides	L-fucose_utilization	3494		-11.5354	45.908	71.9306
RS	Carbohydrates	Monosaccharides	L-fucose_utilization_temp	3737		-12.2284	46.2878	72.148
RS	Carbohydrates	Monosaccharides	L-rhamnose_utilization	19179		-12.5376	47.3326	73.0299
RS	Carbohydrates	Organic acids	Lactate_utilization	9622		-12.9	48.064	73.7917
RS	Carbohydrates	NULL	Lacto-N-Biose_I_and_Galacto-N-Biose_Metabolic_Pathway	4855		-11.8995	46.6935	72.1458
RS	Carbohydrates	Di- and oligosaccharides	Lactose_and_Galactose_Uptake_and_Utilization	9626		-11.4396	45.2999	71.4606
RS	Carbohydrates	Di- and oligosaccharides	Lactose_utilization	2400		-12.3183	44.9416	72.497
RS	Carbohydrates	Organic acids	Malonate_decarboxylase	629		-15.4147	49.8365	80.9963
RS	Carbohydrates	Di- and oligosaccharides	Maltose_and_Maltodextrin_Utilization	32511		-12.5708	46.9603	72.4775
RS	Carbohydrates	Sugar alcohols	Mannitol_Utilization	3123		-12.4787	48.1861	73.3385
RS	Carbohydrates	Monosaccharides	Mannose_Metabolism	6839		-11.6141	45.2786	71.627
RS	Carbohydrates	Di- and oligosaccharides	Melibiose_Utilization	40		-11.925	45.5502	73.6751
RS	Carbohydrates	One-carbon Metabolism	Methanogenesis	2749		-11.3194	45.4144	71.2725
RS	Carbohydrates	One-carbon Metabolism	Methanogenesis_from_methylated_compounds	222		-13.0538	46.9056	74.3979
RS	Carbohydrates	Organic acids	Methylcitrate_cycle	4482		-14.5499	49.2132	76.9704
RS	Carbohydrates	Central carbohydrate metabolism	Methylglyoxal_Metabolism	15587		-13.6175	48.5785	74.5135
RS	Carbohydrates	Aminosugars	N-Acetyl-Galactosamine_and_Galactosamine_Utilization	3197		-11.5148	46.2108	71.6155
RS	Carbohydrates	Aminosugars	Neotrehalosadiamine_(NTD)_Biosynthesis_Operon	63		-9.12646	43.6671	67.6611
RS	Carbohydrates	One-carbon Metabolism	One-carbon_metabolism_by_tetrahydropterines	3657		-12.0645	47.483	72.9386
RS	Carbohydrates	Central carbohydrate metabolism	Particulate_methane_monooxygenase_(pMMO)	8		-10.375	41.75	69.5251
RS	Carbohydrates	Central carbohydrate metabolism	Pentose_phosphate_pathway	25045		-13.605	48.5522	74.6228
RS	Carbohydrates	Central carbohydrate metabolism	Peripheral_Glucose_Catabolism_Pathways	1072		-11.0053	45.5955	71.0736
RS	Carbohydrates	CO2 fixation	Photorespiration_(oxidative_C2_cycle)	22674		-13.0434	48.2553	73.3987
RS	Carbohydrates	Glycoside hydrolases	Predicted_carbohydrate_hydrolases	3494		-11.6298	44.6412	71.0274
RS	Carbohydrates	Sugar alcohols	Propanediol_utilization	1675		-11.7567	47.5681	73.0509
RS	Carbohydrates	Organic acids	Propionate-CoA_to_Succinate_Module	11207		-15.2301	50.0345	77.9986
RS	Carbohydrates	Organic acids	Propionyl-CoA_to_Succinyl-CoA_Module	7751		-15.1609	50.0797	78.1765
RS	Carbohydrates	Central carbohydrate metabolism	Pyruvate:ferredoxin_oxidoreductase	5675		-14.2723	49.2776	75.5385
RS	Carbohydrates	Central carbohydrate metabolism	Pyruvate_Alanine_Serine_Interconversions	10211		-13.4346	48.9855	74.4031
RS	Carbohydrates	Central carbohydrate metabolism	Pyruvate_metabolism_I:_anaplerotic_reactions,_PEP	35522		-14.5203	49.7765	76.012
RS	Carbohydrates	Central carbohydrate metabolism	Pyruvate_metabolism_II:_acetyl-CoA,_acetogenesis_from_pyruvate	28345		-13.58	48.4686	74.6321
RS	Carbohydrates	One-carbon Metabolism	Serine-glyoxylate_cycle	86750		-13.93	48.6922	75.5358
RS	Carbohydrates	Central carbohydrate metabolism	Soluble_methane_monooxygenase_(sMMO)	444		-16.2204	48.7029	79.5438
RS	Carbohydrates	Di- and oligosaccharides	Sucrose_utilization	1062		-11.7397	47.4099	71.3601
RS	Carbohydrates	Di- and oligosaccharides	Sucrose_utilization_Shewanella	447		-11.541	47.6803	70.8939
RS	Carbohydrates	NULL	Sugar_utilization_in_Thermotogales	52837		-12.1497	46.6436	72.282
RS	Carbohydrates	Central carbohydrate metabolism	TCA_Cycle	38675		-14.4415	49.5811	76.6766
RS	Carbohydrates	Di- and oligosaccharides	Trehalose_Biosynthesis	31740		-13.9117	48.0185	73.8018
RS	Carbohydrates	Di- and oligosaccharides	Trehalose_Uptake_and_Utilization	2839		-11.6133	46.1546	71.059
RS	Carbohydrates	Organic acids	Tricarballylate_Utilization	1503		-13.9423	47.8326	75.5466
RS	Carbohydrates	NULL	Uncharacterized_sugar_kinase_cluster_(ygc)	36		-10.4999	43.2223	72.235
RS	Carbohydrates	NULL	Unknown_carbohydrate_utilization_(_cluster_Ydj_)	1874		-14.0285	45.6845	75.8313
RS	Carbohydrates	NULL	Unknown_carbohydrate_utilization_(_cluster_Yeg_)	2814		-13.6716	49.0548	75.1798
RS	Carbohydrates	Polysaccharides	Unknown_carbohydrate_utilization_containing_Fructose-bisphosphate_aldolase	3		-22.6667	63	77.7067
RS	Carbohydrates	Di- and oligosaccharides	Unknown_oligosaccharide_utilization_Sde_1396	99		-11.5454	46.1823	70.9819
RS	Carbohydrates	NULL	Unknown_sugar_utilization_(cluster_yphABCDEFG)	336		-12.2468	46.3723	70.7975
RS	Carbohydrates	NULL	VC0266	274		-11.8173	43.6425	72.1784
RS	Carbohydrates	Polysaccharides	Xyloglucan_Utilization	102		-9.35251	44.2454	66.3925
RS	Carbohydrates	Monosaccharides	Xylose_utilization	13973		-12.0866	46.532	72.574
RS	Carbohydrates	NULL	beta-glucuronide_utilization	107		-13.0089	47.2899	71.7431
RS	Cell Division and Cell Cycle	NULL	Bacterial_Cytoskeleton	23174		-12.8443	48.2975	74.421
RS	Cell Division and Cell Cycle	NULL	Control_of_cell_elongation_-_division_cycle_in_Bacilli	2015		-11.8647	46.7215	72.9843
RS	Cell Division and Cell Cycle	NULL	Cyanobacterial_Circadian_Clock	8761		-10.9409	45.9276	71.3224
RS	Cell Division and Cell Cycle	NULL	Heterocyst_formation_in_cyanobacteria	32		-9.93725	42.4065	72.4915
RS	Cell Division and Cell Cycle	NULL	Intracellular_septation_in_Enterobacteria	150		-10.6463	42.8402	71.2432
RS	Cell Division and Cell Cycle	NULL	Macromolecular_synthesis_operon	17589		-14.4585	49.6895	77.1561
RS	Cell Division and Cell Cycle	NULL	MukBEF_Chromosome_Condensation	46		-11.0649	44.1958	75.9251
RS	Cell Division and Cell Cycle	NULL	Two_cell_division_clusters_relating_to_chromosome_partitioning	12558		-12.6801	48.125	74.9118
RS	Cell Division and Cell Cycle	NULL	YgjD_and_YeaZ	2020		-11.3972	46.178	73.1963
RS	Cell Wall and Capsule	Capsular and extracellular polysacchrides	Alginate_metabolism	11481		-12.0239	45.9758	72.2549
RS	Cell Wall and Capsule	Gram-Positive cell wall components	Anthrose_Biosynthesis	40		-5.7748	34.8003	67.0338
RS	Cell Wall and Capsule	Capsular and extracellular polysacchrides	CMP-N-acetylneuraminate_Biosynthesis	1740		-11.3399	47.1894	70.1784
RS	Cell Wall and Capsule	Capsular and extracellular polysacchrides	Capsular_Polysaccharide_(CPS)_of_Campylobacter	161		-11.0432	45.9133	70.2264
RS	Cell Wall and Capsule	Capsular and extracellular polysacchrides	Capsular_Polysaccharides_Biosynthesis_and_Assembly	1716		-10.6401	45.6191	70.5347
RS	Cell Wall and Capsule	Capsular and extracellular polysacchrides	Capsular_heptose_biosynthesis	6011		-11.4603	45.8718	71.4549
RS	Cell Wall and Capsule	Capsular and extracellular polysacchrides	Capsular_surface_virulence_antigen_loci	8		-7.375	34.375	75.1088
RS	Cell Wall and Capsule	Capsular and extracellular polysacchrides	Colanic_acid_biosynthesis	1947		-11.8805	46.2735	72.1977
RS	Cell Wall and Capsule	Gram-Negative cell wall components	Core_Oligosaccharide_Glycosylation_in_Pseudomonas	258		-15.3641	47.45	81.117
RS	Cell Wall and Capsule	Gram-Positive cell wall components	D-Alanyl_Lipoteichoic_Acid_Biosynthesis	37		-8.48641	38.7027	70.9608
RS	Cell Wall and Capsule	Capsular and extracellular polysacchrides	Exopolysaccharide_Biosynthesis	6227		-10.1897	45.0643	68.6352
RS	Cell Wall and Capsule	Capsular and extracellular polysacchrides	Extracellular_Polysaccharide_Biosynthesis_of_Streptococci	167		-8.26325	43.9164	64.7331
RS	Cell Wall and Capsule	Gram-Negative cell wall components	Inner_membrane_protein_YhjD_and_conserved_cluster_involved_in_LPS_biosynthesis	96		-13.2706	47.4274	75.8944
RS	Cell Wall and Capsule	Gram-Negative cell wall components	KDO2-Lipid_A_biosynthesis	18622		-11.254	46.4784	70.5864
RS	Cell Wall and Capsule	Gram-Negative cell wall components	LOS_core_oligosaccharide_biosynthesis	8945		-10.8275	45.5735	70.7033
RS	Cell Wall and Capsule	Capsular and extracellular polysacchrides	Legionaminic_Acid_Biosynthesis	1700		-10.8814	45.9356	70.2784
RS	Cell Wall and Capsule	Gram-Negative cell wall components	Lipid_A-Ara4N_pathway_(_Polymyxin_resistance_)	13504		-11.611	47.1589	70.5013
RS	Cell Wall and Capsule	Gram-Negative cell wall components	Lipid_A_modifications	562		-12.6812	46.7671	73.825
RS	Cell Wall and Capsule	Gram-Negative cell wall components	Lipopolysaccharide-related_cluster_in_Alphaproteobacteria	5948		-11.2224	47.0763	71.0971
RS	Cell Wall and Capsule	Gram-Negative cell wall components	Lipopolysaccharide_assembly	9359		-11.7671	46.9802	72.209
RS	Cell Wall and Capsule	Gram-Negative cell wall components	Lipoprotein_sorting_system	3243		-11.6286	47.3639	72.8076
RS	Cell Wall and Capsule	Gram-Negative cell wall components	Major_Outer_Membrane_Proteins	1407		-10.9023	44.7217	72.6333
RS	Cell Wall and Capsule	NULL	Murein_Hydrolases	7836		-11.2624	46.0731	71.0967
RS	Cell Wall and Capsule	Capsular and extracellular polysacchrides	O-Methyl_Phosphoramidate_Capsule_Modification_in_Campylobacter	1191		-12.7821	47.804	72.9308
RS	Cell Wall and Capsule	Gram-Negative cell wall components	Outer_membrane	1761		-11.9861	46.5211	71.948
RS	Cell Wall and Capsule	NULL	Peptidoglycan_Biosynthesis	48622		-11.6034	46.6347	71.9382
RS	Cell Wall and Capsule	NULL	Peptidoglycan_Crosslinking_of_Peptide_Stems	79		-7.17704	40.6459	62.9667
RS	Cell Wall and Capsule	NULL	Peptidoglycan_biosynthesis--gjo	10500		-11.3843	46.6545	71.7921
RS	Cell Wall and Capsule	Gram-Negative cell wall components	Perosamine_Synthesis_Vibrio	4957		-11.207	45.6818	70.0658
RS	Cell Wall and Capsule	Capsular and extracellular polysacchrides	Phosphorylcholine_incorporation_in_LPS	146		-11.1367	45.1307	71.0222
RS	Cell Wall and Capsule	Gram-Positive cell wall components	Polyglycerolphosphate_lipoteichoic_acid_biosynthesis	37		-12.9728	46.8649	73.9768
RS	Cell Wall and Capsule	Capsular and extracellular polysacchrides	Polysaccharide_deacetylases	925		-10.0526	44.0199	67.5321
RS	Cell Wall and Capsule	Capsular and extracellular polysacchrides	Pseudaminic_Acid_Biosynthesis	442		-11.6943	46.7763	71.2934
RS	Cell Wall and Capsule	NULL	Recycling_of_Peptidoglycan_Amino_Acids	4182		-11.6479	46.1699	72.3223
RS	Cell Wall and Capsule	NULL	Recycling_of_Peptidoglycan_Amino_Sugars	2677		-11.0841	46.4579	71.4124
RS	Cell Wall and Capsule	Capsular and extracellular polysacchrides	Rhamnose_containing_glycans	13116		-12.4961	46.974	72.7138
RS	Cell Wall and Capsule	Capsular and extracellular polysacchrides	Serotype_determining_Capsular_polysaccharide_biosynthesis_in_Staphylococcus	200		-10.8499	45.3653	70.5684
RS	Cell Wall and Capsule	Capsular and extracellular polysacchrides	Sialic_Acid_Metabolism	20064		-12.0811	47.1242	72.7395
RS	Cell Wall and Capsule	Gram-Positive cell wall components	Sortase	30		-7.233	39.0337	67.1222
RS	Cell Wall and Capsule	Capsular and extracellular polysacchrides	Streptococcal_Hyaluronic_Acid_Capsule	1473		-12.7342	47.7322	74.2409
RS	Cell Wall and Capsule	Gram-Positive cell wall components	Teichoic_and_lipoteichoic_acids_biosynthesis	2845		-9.22642	43.1251	68.8882
RS	Cell Wall and Capsule	Gram-Positive cell wall components	Teichuronic_acid_biosynthesis	2502		-11.6902	46.7841	71.4291
RS	Cell Wall and Capsule	NULL	UDP-N-acetylmuramate_from_Fructose-6-phosphate_Biosynthesis	7383		-11.6524	47.5671	71.9597
RS	Cell Wall and Capsule	Gram-Negative cell wall components	Vibrio_Core_Oligosaccharide_Biosynthesis	3157		-10.4039	43.9145	69.7553
RS	Cell Wall and Capsule	Capsular and extracellular polysacchrides	Vibrio_Polysaccharide_(VPS)_Biosynthesis	845		-10.9889	46.0369	69.982
RS	Cell Wall and Capsule	Capsular and extracellular polysacchrides	Xanthan_Exopolysaccharide_Biosynthesis_and_Export	133		-7.84191	42.2861	66.0075
RS	Cell Wall and Capsule	Capsular and extracellular polysacchrides	YjbEFGH_Locus_Involved_in_Exopolysaccharide_Production	23		-13.869	47.5655	73.395
RS	Cell Wall and Capsule	NULL	YjeE	6450		-9.76681	44.5824	70.2184
RS	Cell Wall and Capsule	Capsular and extracellular polysacchrides	dTDP-rhamnose_synthesis	11273		-12.6355	47.0557	72.429
RS	Cell Wall and Capsule	Cell wall of Mycobacteria	mycolic_acid_synthesis	16862		-11.7068	46.4465	72.741
RS	Cell Wall and Capsule	NULL	tRNA-dependent_amino_acid_transfers	299		-13.605	46.4351	76.1255
RS	Clustering-based subsystems	Ribosome-related cluster	A_Gammaproteobacteria_Cluster_Relating_to_Translation	7380		-12.8795	48.2825	74.5298
RS	Clustering-based subsystems	Lysine Biosynthesis	A_Glutathione-dependent_Thiol_Reductase_Associated_with_a_Step_in_Lysine_Biosynthesis	746		-12.6859	46.6197	74.3565
RS	Clustering-based subsystems	Ribosomal Protein L28P relates to a set of uncharacterized proteins	A_Gram-positive_cluster_that_relates_ribosomal_protein_L28P_to_a_set_of_uncharacterized_proteins	8940		-10.8899	45.7368	71.3734
RS	Clustering-based subsystems	NULL	Aerotolerance_operon_in_Bacteroides_and_potentially_orthologous_operons_in_other_organisms	5379		-12.2827	47.6506	72.9079
RS	Clustering-based subsystems	NULL	Allophanate_hydrolase_2_and_Biotin_carboxylase_cluster	5676		-11.6877	46.9402	72.5706
RS	Clustering-based subsystems	NULL	Bacterial_Cell_Division	35853		-13.7408	49.3879	75.4979
RS	Clustering-based subsystems	NULL	Bacterial_RNA-metabolizing_Zn-dependent_hydrolases	12471		-12.9172	48.1735	73.9991
RS	Clustering-based subsystems	NULL	Bacteriophage_P4_cluster	11		-8	40.0909	68.2642
RS	Clustering-based subsystems	Carbohydrates	Beta-lactamase_cluster_in_Streptococcus	2237		-13.8589	50.1613	73.6243
RS	Clustering-based subsystems	NULL	Bile_hydrolysis_related_cluster	29		-13.6205	48.7589	72.4678
RS	Clustering-based subsystems	NULL	Butyrate_metabolism_cluster	5546		-12.5305	48.0252	74.0194
RS	Clustering-based subsystems	NULL	CBSS-101031.3.peg.1876	2		-10.5	38	80.2655
RS	Clustering-based subsystems	NULL	CBSS-138119.3.peg.2719	4972		-12.6701	48.0155	74.7563
RS	Clustering-based subsystems	NULL	CBSS-159087.4.peg.2189	85		-9.78818	42.6001	71.4755
RS	Clustering-based subsystems	NULL	CBSS-160492.1.peg.550	2164		-10.9355	46.4791	71.8557
RS	Clustering-based subsystems	NULL	CBSS-176279.3.peg.1262	83		-8.97586	40.7351	68.5063
RS	Clustering-based subsystems	NULL	CBSS-176279.3.peg.868	2400		-12.7105	46.1699	76.0042
RS	Clustering-based subsystems	NULL	CBSS-176280.1.peg.1561	8293		-10.9981	45.3724	70.9416
RS	Clustering-based subsystems	Probably GTP or GMP signaling related	CBSS-176299.4.peg.1292	8741		-11.888	45.4492	73.873
RS	Clustering-based subsystems	NULL	CBSS-176299.4.peg.1996A	5724		-10.8978	45.4835	71.3069
RS	Clustering-based subsystems	NULL	CBSS-176299.4.peg.1996B	8021		-13.5671	49.2183	75.1893
RS	Clustering-based subsystems	Three hypotheticals linked to lipoprotein biosynthesis	CBSS-188.1.peg.9880	2432		-10.5709	44.1446	70.9663
RS	Clustering-based subsystems	NULL	CBSS-193567.1.peg.90	422		-12.6397	48.5618	75.982
RS	Clustering-based subsystems	Shiga toxin cluster	CBSS-194948.1.peg.143	6510		-13.9672	48.2334	75.4827
RS	Clustering-based subsystems	Cytochrome biogenesis	CBSS-196164.1.peg.1690	19802		-13.3467	48.1744	74.6863
RS	Clustering-based subsystems	Cytochrome biogenesis	CBSS-196164.1.peg.461	5229		-12.2186	47.3693	72.2115
RS	Clustering-based subsystems	NULL	CBSS-196620.1.peg.2477	11287		-13.0471	48.616	74.4672
RS	Clustering-based subsystems	Recombination related cluster	CBSS-198094.1.peg.4426	2804		-9.50922	45.755	67.0926
RS	Clustering-based subsystems	NULL	CBSS-211586.1.peg.3133	5591		-10.802	45.6986	71.4711
RS	Clustering-based subsystems	NULL	CBSS-214092.1.peg.3450	18		-12.8889	50	70.7169
RS	Clustering-based subsystems	CRISPRs and associated hypotheticals	CBSS-216592.1.peg.3534	244		-10.4302	42.9306	73.5671
RS	Clustering-based subsystems	Nucleotidyl-phosphate metabolic cluster	CBSS-222523.1.peg.1311	13886		-11.2376	46.1097	71.0137
RS	Clustering-based subsystems	NULL	CBSS-224911.1.peg.435	2771		-12.237	46.3021	74.178
RS	Clustering-based subsystems	NULL	CBSS-228410.1.peg.134	2408		-11.9253	45.6154	72.6389
RS	Clustering-based subsystems	NULL	CBSS-235.1.peg.567	17605		-12.9758	48.0753	74.6576
RS	Clustering-based subsystems	Translation	CBSS-243265.1.peg.198	987		-13.7007	48.4441	76.973
RS	Clustering-based subsystems	NULL	CBSS-243277.1.peg.4359	104		-12.4615	46.2213	70.7605
RS	Clustering-based subsystems	Fatty acid metabolic cluster	CBSS-246196.1.peg.364	4287		-10.657	45.0484	71.5618
RS	Clustering-based subsystems	NULL	CBSS-251221.1.peg.1863	3825		-13.1118	47.3191	74.265
RS	Clustering-based subsystems	Hypothetical protein possible functionally linked with Alanyl-tRNA synthetase	CBSS-257314.1.peg.488	7335		-13.3061	47.8699	75.0805
RS	Clustering-based subsystems	Two related proteases	CBSS-257314.1.peg.676	8169		-12.5504	48.3128	72.9908
RS	Clustering-based subsystems	NULL	CBSS-257314.1.peg.752	1273		-11.218	45.218	71.291
RS	Clustering-based subsystems	Biosynthesis of galactoglycans and related lipopolysacharides	CBSS-258594.1.peg.3339	24112		-10.3942	45.0491	69.8358
RS	Clustering-based subsystems	recX and regulatory cluster	CBSS-261594.1.peg.788	1570		-10.3743	44.6652	70.8107
RS	Clustering-based subsystems	Catabolism of an unknown compound	CBSS-262316.1.peg.2929	3149		-12.4824	47.2007	74.2946
RS	Clustering-based subsystems	Clustering-based subsystems	CBSS-262719.3.peg.410	4649		-12.6514	47.283	73.7335
RS	Clustering-based subsystems	Methylamine utilization	CBSS-265072.7.peg.546	1818		-11.3659	46.2033	71.6137
RS	Clustering-based subsystems	Probably organic hydroperoxide resistance related hypothetical protein	CBSS-269482.1.peg.1294	1431		-11.6733	45.8081	74.4038
RS	Clustering-based subsystems	Molybdopterin oxidoreductase	CBSS-269799.3.peg.2220	11079		-13.0071	46.2066	71.8944
RS	Clustering-based subsystems	NULL	CBSS-269801.1.peg.1715	3677		-10.5447	44.9886	71.9338
RS	Clustering-based subsystems	DNA metabolism	CBSS-269801.1.peg.2186	417		-10.2754	45.0627	72.2191
RS	Clustering-based subsystems	Clustering-based subsystems	CBSS-280355.3.peg.2835	10357		-12.0308	47.3527	72.7756
RS	Clustering-based subsystems	NULL	CBSS-281090.3.peg.464	4467		-12.7529	47.2881	74.1669
RS	Clustering-based subsystems	Pyruvate kinase associated cluster	CBSS-288000.5.peg.1793	4336		-11.5651	46.3261	71.5608
RS	Clustering-based subsystems	NULL	CBSS-288681.3.peg.1039	1806		-12.5095	46.8238	73.8954
RS	Clustering-based subsystems	NULL	CBSS-290633.1.peg.1906	4360		-12.309	47.1777	73.9035
RS	Clustering-based subsystems	NULL	CBSS-291331.3.peg.3674	1772		-11.3575	45.2542	70.7864
RS	Clustering-based subsystems	Clustering-based subsystems	CBSS-292415.3.peg.2341	2905		-11.372	45.6817	71.7441
RS	Clustering-based subsystems	NULL	CBSS-296591.1.peg.2330	20494		-12.1022	46.6812	72.3166
RS	Clustering-based subsystems	Probably Pyrimidine biosynthesis-related	CBSS-306254.1.peg.1508	3257		-13.6776	47.7793	75.6557
RS	Clustering-based subsystems	NULL	CBSS-312309.3.peg.1965	9533		-13.5421	48.6171	74.9639
RS	Clustering-based subsystems	Putative Isoquinoline 1-oxidoreductase subunit	CBSS-314267.3.peg.390	8964		-11.3538	45.886	70.8098
RS	Clustering-based subsystems	NULL	CBSS-314269.3.peg.1840	13057		-11.9812	47.42	71.5282
RS	Clustering-based subsystems	Putative asociate of RNA polymerase sigma-54 factor rpoN	CBSS-316057.3.peg.1308	21546		-11.5627	46.2229	74.1107
RS	Clustering-based subsystems	NULL	CBSS-316057.3.peg.3521	1249		-11.3344	45.7289	70.1365
RS	Clustering-based subsystems	NULL	CBSS-316057.3.peg.563	6858		-12.9929	46.5943	73.544
RS	Clustering-based subsystems	Probably Ybbk-related hypothetical membrane proteins	CBSS-316057.3.peg.659	2325		-13.511	49.0545	75.9791
RS	Clustering-based subsystems	NULL	CBSS-316273.3.peg.227	3526		-12.6125	46.3867	73.4301
RS	Clustering-based subsystems	NULL	CBSS-316273.3.peg.2378	966		-12.8277	45.8006	76.2253
RS	Clustering-based subsystems	NULL	CBSS-316273.3.peg.2709	2036		-12.6935	47.4081	74.3831
RS	Clustering-based subsystems	NULL	CBSS-316273.3.peg.448	4254		-11.8331	45.9661	72.072
RS	Clustering-based subsystems	NULL	CBSS-316273.3.peg.922	1513		-10.4114	42.9805	73.1299
RS	Clustering-based subsystems	NULL	CBSS-316279.3.peg.746	698		-10.4824	45.3055	70.3721
RS	Clustering-based subsystems	Hypothetical lipase related to Phosphatidate metabolism	CBSS-316407.3.peg.1371	1566		-10.494	44.1855	71.447
RS	Clustering-based subsystems	NULL	CBSS-316407.3.peg.2816	299		-10.6319	47.0839	70.4305
RS	Clustering-based subsystems	NULL	CBSS-320372.3.peg.6046	4125		-12.4586	47.2566	74.1067
RS	Clustering-based subsystems	Carotenoid biosynthesis	CBSS-320388.3.peg.3759	1973		-11.3711	45.3481	71.6347
RS	Clustering-based subsystems	NULL	CBSS-323097.3.peg.2594	2925		-10.6315	46.0048	70.868
RS	Clustering-based subsystems	Flagella protein?	CBSS-323098.3.peg.2823	727		-11.7384	45.5271	74.7686
RS	Clustering-based subsystems	Chemotaxis, response regulators	CBSS-323850.3.peg.3142	1039		-8.79855	43.2813	68.0324
RS	Clustering-based subsystems	Hypothetical in Lysine biosynthetic cluster	CBSS-323850.3.peg.3269	5351		-11.1462	45.8342	71.6671
RS	Clustering-based subsystems	Putative GGDEF domain protein related to agglutinin secretion	CBSS-323850.3.peg.3284	1084		-10.0172	45.4007	69.2848
RS	Clustering-based subsystems	Translation	CBSS-326442.4.peg.1852	8306		-13.1156	48.0132	74.3393
RS	Clustering-based subsystems	DNA polymerase III epsilon cluster	CBSS-342610.3.peg.1536	2958		-11.9131	45.8603	72.9572
RS	Clustering-based subsystems	NULL	CBSS-342610.3.peg.1794	2348		-13.8931	48.5425	76.0297
RS	Clustering-based subsystems	D-tyrosyl-tRNA(Tyr) deacylase (EC 3.1.-.-) cluster	CBSS-342610.3.peg.283	2990		-10.7091	46.1626	71.0289
RS	Clustering-based subsystems	Choline bitartrate degradation, putative	CBSS-344610.3.peg.2335	4542		-13.694	49.0923	74.8589
RS	Clustering-based subsystems	NULL	CBSS-350688.3.peg.1509	40787		-13.0125	48.2893	73.9714
RS	Clustering-based subsystems	TldD cluster	CBSS-354.1.peg.2917	2231		-12.9534	47.5817	74.8104
RS	Clustering-based subsystems	NULL	CBSS-370552.3.peg.1240	180		-9.08301	44.0947	69.4043
RS	Clustering-based subsystems	Biosynthesis of galactoglycans and related lipopolysacharides	CBSS-376686.6.peg.291	14990		-10.4256	44.9476	69.4316
RS	Clustering-based subsystems	NULL	CBSS-393121.3.peg.1913	10052		-12.5007	47.8597	73.5806
RS	Clustering-based subsystems	Protein export?	CBSS-393121.3.peg.2760	16643		-13.098	47.808	74.5404
RS	Clustering-based subsystems	NULL	CBSS-393124.3.peg.2657	4775		-10.9783	45.2693	71.7753
RS	Clustering-based subsystems	Related to Menaquinone-cytochrome C reductase	CBSS-393130.3.peg.129	303		-12.0621	44.5121	73.3577
RS	Clustering-based subsystems	Cell Division	CBSS-393130.3.peg.794	4570		-12.5115	47.4752	73.2287
RS	Clustering-based subsystems	NULL	CBSS-393131.3.peg.612	1365		-13.9974	49.2099	77.5566
RS	Clustering-based subsystems	NULL	CBSS-393133.3.peg.2787	4182		-11.9365	46.2142	72.0283
RS	Clustering-based subsystems	Tricarboxylate transporter	CBSS-49338.1.peg.459	15666		-13.5085	48.825	74.3621
RS	Clustering-based subsystems	alpha-proteobacterial cluster of hypotheticals	CBSS-52598.3.peg.2843	2246		-13.3482	48.0217	74.5566
RS	Clustering-based subsystems	NULL	CBSS-562.2.peg.5158_SK3_including	125		-11.6317	45.9763	74.5362
RS	Clustering-based subsystems	NULL	CBSS-56780.10.peg.1536	4123		-12.7412	47.2353	74.7788
RS	Clustering-based subsystems	NULL	CBSS-630.2.peg.3360	849		-11.2942	47.2229	71.1458
RS	Clustering-based subsystems	Isoprenoid/cell wall biosynthesis: PREDICTED UNDECAPRENYL DIPHOSPHATE PHOSPHATASE	CBSS-83331.1.peg.3039	12530		-12.1774	46.9746	72.9745
RS	Clustering-based subsystems	NULL	CBSS-83332.1.peg.3803	2267		-15.1836	49.5028	78.1043
RS	Clustering-based subsystems	NULL	CBSS-83333.1.peg.946	1812		-10.5896	45.3078	69.8997
RS	Clustering-based subsystems	Lysine, threonine, methionine, and cysteine	CBSS-84588.1.peg.1247	3697		-10.8549	46.1086	69.9593
RS	Clustering-based subsystems	NULL	CBSS-87626.3.peg.3639	4430		-11.9508	46.9031	71.8984
RS	Clustering-based subsystems	tRNA sulfuration	CBSS-89187.3.peg.2957	2936		-11.9646	46.8869	71.9874
RS	Clustering-based subsystems	Fatty acid metabolic cluster	COG1399	29768		-11.8228	47.1189	72.2525
RS	Clustering-based subsystems	NULL	CTP_synthase_(EC_6.3.4.2)_cluster	8731		-14.3801	48.8142	75.5385
RS	Clustering-based subsystems	Cell Division	Cell_Division_Cluster	12150		-13.1761	47.1245	74.0848
RS	Clustering-based subsystems	NULL	Cell_division-ribosomal_stress_proteins_cluster	21705		-15.0641	50.8834	76.1925
RS	Clustering-based subsystems	NULL	Cell_wall_related_cluster	4513		-10.4876	45.5468	69.2481
RS	Clustering-based subsystems	NULL	ClpAS_cluster	3789		-16.3722	51.7777	79.9774
RS	Clustering-based subsystems	NULL	ClpS__and_metallo-protease_cluster_in_Cyanos_	530		-12.2545	44.0228	76.5524
RS	Clustering-based subsystems	NULL	ClpS_cluster_with_hypothetical_protein_in_Cyanos	8		-5.75	35.125	71.5293
RS	Clustering-based subsystems	NULL	ClpS_like_protein_and_vWFA-like_protein_cluster	405		-10.0417	43.7188	71.1664
RS	Clustering-based subsystems	proteosome related	Cluster-based_Subsystem_Grouping_Hypotheticals_-_perhaps_Proteosome_Related	6393		-13.462	47.632	76.2522
RS	Clustering-based subsystems	Carbohydrates	Cluster_Ytf_and_putative_sugar_transporter	2253		-12.633	46.4162	73.1509
RS	Clustering-based subsystems	NULL	Cluster_co-expressed_with_butyrate_metabolism_cluster	542		-11.7064	46.5704	70.9606
RS	Clustering-based subsystems	NULL	Cluster_containing_CofD-like_protein_and_co-occuring_with_DNA_repair	2586		-12.7886	46.9327	75.6812
RS	Clustering-based subsystems	NULL	Cluster_with_phosphopentomutase_paralog	509		-11.6441	46.6997	70.9321
RS	Clustering-based subsystems	NULL	Cluster_with_second_YidC_in_Bacilli	96		-9.28097	42.9377	66.4027
RS	Clustering-based subsystems	Oxidative stress	CoA-disulfide_reductase_(EC_1.8.1.14)_containing_cluster	487		-11.1475	43.4726	73.9872
RS	Clustering-based subsystems	NULL	Conjugative_transfer_related_cluster	1003		-12.265	45.1828	75.0281
RS	Clustering-based subsystems	NULL	Conserved_cluster_around_acetyltransferase_YpeA_in_Enterobacteria	96		-12.729	47.4377	72.2668
RS	Clustering-based subsystems	NULL	Conserved_cluster_in_Enterobacteriaceae_downstream_from_YqjA,_a_DedA_family_protein	38		-7.57884	40.3686	66.6585
RS	Clustering-based subsystems	NULL	Conserved_gene_cluster_associated_with_Met-tRNA_formyltransferase	22068		-10.8872	45.8762	70.8512
RS	Clustering-based subsystems	NULL	DNA_gyrase_subunits	10041		-14.3984	50.4295	75.5009
RS	Clustering-based subsystems	NULL	DNA_replication_cluster_1	6090		-12.9629	48.0659	74.7849
RS	Clustering-based subsystems	NULL	Disulphide_related_cluster	1121		-10.2288	44.2208	68.2819
RS	Clustering-based subsystems	NULL	Divergent_RNA_modification_related_clusters	37		-7.83768	42.7839	65.4173
RS	Clustering-based subsystems	NULL	EC49-61	8306		-11.4594	45.7052	71.9001
RS	Clustering-based subsystems	NULL	EC699-706	1902		-11.6133	45.7495	71.5904
RS	Clustering-based subsystems	Putrescine/GABA utilization cluster-temporal,to add to SSs	GABA_and_putrescine_metabolism_from_cluters	7045		-13.328	48.2803	73.9238
RS	Clustering-based subsystems	Methylamine utilization	Glutamate-mediated_methylamine_utilization_pathway	5911		-14.7491	49.1088	76.0605
RS	Clustering-based subsystems	NULL	Glutaredoxin_3_and_Glutathione_synthetase_cluster	619		-12.9836	47.157	76.3104
RS	Clustering-based subsystems	NULL	Glutaredoxin_3_containing_cluster	2831		-11.5627	47.7853	72.2325
RS	Clustering-based subsystems	NULL	Glutaredoxin_3_containing_cluster_2	855		-9.843	43.8751	71.2377
RS	Clustering-based subsystems	NULL	Glycogen_metabolism_cluster	20025		-13.7647	48.0419	73.3564
RS	Clustering-based subsystems	Hypothetical associated with RecF	Hypothetical_Coupled_to_RecF	19		-7.842	40.2632	73.3293
RS	Clustering-based subsystems	Hypothetical Related to Dihydroorate Dehydrogenase	Hypothetical_Related_to_Dihydroorotate_dehydrogenase	1942		-11.4306	46.6261	72.5527
RS	Clustering-based subsystems	NULL	KH_domain_RNA_binding_protein_YlqC	2075		-11.3506	44.1824	74.8834
RS	Clustering-based subsystems	NULL	LMPTP_YfkJ_cluster	110		-9.57255	41.3002	73.6042
RS	Clustering-based subsystems	NULL	LMPTP_YwlE_cluster	3588		-13.1326	48.4939	74.4264
RS	Clustering-based subsystems	NULL	LSU_ribosomal_proteins_cluster	6781		-13.4472	48.1052	77.0513
RS	Clustering-based subsystems	NULL	Lipopolysaccharide_assembly_cluster	5121		-11.1254	45.6506	72.7689
RS	Clustering-based subsystems	NULL	Listeria_bile_tolerance_locus_BltB	48		-8.97885	41.3544	69.6205
RS	Clustering-based subsystems	NULL	Maltose_utilization_cluster	1121		-10.9862	47.0762	70.7924
RS	Clustering-based subsystems	NULL	Nucleoside_Catabolism_cluster	8604		-12.2216	47.6222	72.7702
RS	Clustering-based subsystems	NULL	NusA-TFII_Cluster	7017		-13.7135	49.2194	76.3527
RS	Clustering-based subsystems	NULL	PA0057_cluster	237		-12.2022	47.4265	72.4799
RS	Clustering-based subsystems	NULL	PFGI-1-like_cluster_1	68		-16.6029	47.9708	87.4515
RS	Clustering-based subsystems	NULL	PFGI-1-like_cluster_2	7		-11.4286	39.5714	81.4346
RS	Clustering-based subsystems	Phosphate metabolism	PhoR-PhoB_two-component_regulatory_system	3311		-11.1515	45.885	71.5717
RS	Clustering-based subsystems	NULL	Possible_Ammonia_conversion_cluster	1799		-11.3771	46.2071	72.1361
RS	Clustering-based subsystems	Carbohydrates	Predicted_mycobacterial_monooxygenase	217		-10.3452	44.3875	67.1411
RS	Clustering-based subsystems	Proteasome related clusters	Proteasome_subunit_alpha_archaeal_cluster	72		-10.736	43.8751	73.6461
RS	Clustering-based subsystems	Clustering-based subsystems	Putative_diaminopropionate_ammonia-lyase_cluster	6990		-10.9081	46.014	70.5437
RS	Clustering-based subsystems	NULL	Putative_hemin_transporter	231		-11.2813	44.7014	72.3852
RS	Clustering-based subsystems	Carbohydrates	Putative_sugar_ABC_transporter_(ytf_cluster)	3811		-13.9157	47.3517	75.2147
RS	Clustering-based subsystems	NULL	Putative_sulfate_assimilation_cluster	323		-15.7706	48.2882	81.2345
RS	Clustering-based subsystems	NULL	RNA_modification_and_chromosome_partitioning_cluster	5293		-13.5428	48.4119	75.9448
RS	Clustering-based subsystems	NULL	RNA_modification_cluster	1613		-9.83665	39.746	73.9422
RS	Clustering-based subsystems	NULL	Ribonucleotide_reductase_cluster	1989		-17.4079	50.6294	82.9601
RS	Clustering-based subsystems	Sarcosine oxidase	Sarcosine_oxidase_subunits	558		-14.005	47.538	76.1767
RS	Clustering-based subsystems	Chromosome Replication	SeqA_and_Co-occurring_Genes	4080		-15.1974	50.0408	77.2475
RS	Clustering-based subsystems	NULL	Shikimate_kinase_containing_cluster	1403		-11.3467	46.4195	71.8311
RS	Clustering-based subsystems	NULL	Spore_Coat	2091		-10.644	40.633	73.4722
RS	Clustering-based subsystems	Clustering-based subsystems	Sporulation-related_Hypotheticals	3959		-13.039	48.6501	75.5155
RS	Clustering-based subsystems	NULL	Staphylococcus_aureus_hypothetical_repetitive_gene_loci	121		-9.1734	44.4878	67.3545
RS	Clustering-based subsystems	Sulfatases and sulfatase modifying factor 1 (and a hypothetical)	Sulfatases_and_sulfatase_modifying_factor_1	12655		-13.0178	45.7827	73.102
RS	Clustering-based subsystems	NULL	USS-DB-1	1972		-11.2232	46.142	68.0643
RS	Clustering-based subsystems	NULL	USS-DB-2	189		-8.74557	41.5453	71.2903
RS	Clustering-based subsystems	NULL	USS-DB-4	0		NaN	NaN	NaN
RS	Clustering-based subsystems	NULL	USS-DB-6	1183		-12.4164	48.3147	73.8192
RS	Clustering-based subsystems	NULL	USS-DB-7	3883		-11.9899	46.0031	71.8691
RS	Clustering-based subsystems	Monosaccharides	Unspecified_monosaccharide_transport_cluster	2572		-12.4168	48.0455	73.2733
RS	Clustering-based subsystems	NULL	Ycd_cluster_(_putative_2-hydroxyacid_dehydrogenase_)	22		-9.09091	45.4546	64.4463
RS	Clustering-based subsystems	Lysine, threonine, methionine, and cysteine	YeiH	605		-11.813	47.7194	73.4659
RS	Clustering-based subsystems	NULL	Yfa_cluster	1059		-8.56436	43.6028	67.7112
RS	Clustering-based subsystems	NULL	YidC_containing_cluster_in_LSU_rRNA_proximity	13		-7.23069	40.6929	65.1134
RS	Clustering-based subsystems	NULL	tRNA-methylthiotransferase_containing_cluster	3890		-12.2392	46.3647	73.4559
RS	Cofactors, Vitamins, Prosthetic Groups, Pigments	Folate and pterines	5-FCL-like_protein	35579		-13.5741	48.2862	75.279
RS	Cofactors, Vitamins, Prosthetic Groups, Pigments	Tetrapyrroles	Bilin_Biosynthesis	21		-12.8571	49.5715	72.9265
RS	Cofactors, Vitamins, Prosthetic Groups, Pigments	Biotin	Biotin_biosynthesis	16769		-12.1642	47.1126	72.2359
RS	Cofactors, Vitamins, Prosthetic Groups, Pigments	Tetrapyrroles	Chlorophyll_Biosynthesis	1528		-13.1365	47.1141	75.3142
RS	Cofactors, Vitamins, Prosthetic Groups, Pigments	Tetrapyrroles	Chlorophyll_Degradation	38		-10.2366	41.8162	68.0783
RS	Cofactors, Vitamins, Prosthetic Groups, Pigments	Tetrapyrroles	Cobalamin_synthesis	4623		-11.984	46.9565	73.9326
RS	Cofactors, Vitamins, Prosthetic Groups, Pigments	Coenzyme A	Coenzyme_A_Biosynthesis	21937		-11.9113	47.5965	72.503
RS	Cofactors, Vitamins, Prosthetic Groups, Pigments	Tetrapyrroles	Coenzyme_B12_biosynthesis	16753		-12.2156	46.9405	73.9831
RS	Cofactors, Vitamins, Prosthetic Groups, Pigments	Coenzyme B	Coenzyme_B_synthesis	95		-9.22093	43.9476	66.9652
RS	Cofactors, Vitamins, Prosthetic Groups, Pigments	Coenzyme F420	Coenzyme_F420_synthesis	6944		-12.3722	48.0468	72.2743
RS	Cofactors, Vitamins, Prosthetic Groups, Pigments	Quinone cofactors	Coenzyme_PQQ_synthesis	1863		-13.1123	46.7733	74.4603
RS	Cofactors, Vitamins, Prosthetic Groups, Pigments	Riboflavin, FMN, FAD	Flavodoxin	1559		-11.3627	45.7713	70.904
RS	Cofactors, Vitamins, Prosthetic Groups, Pigments	Folate and pterines	Folate_Biosynthesis	9745		-11.6878	46.0498	73.0094
RS	Cofactors, Vitamins, Prosthetic Groups, Pigments	Tetrapyrroles	Heme_and_Siroheme_Biosynthesis	30410		-12.3328	46.9842	73.3804
RS	Cofactors, Vitamins, Prosthetic Groups, Pigments	Tetrapyrroles	Heme_biosynthesis_orphans	917		-10.3814	43.0407	70.2282
RS	Cofactors, Vitamins, Prosthetic Groups, Pigments	Lipoic acid	Lipoic_acid_metabolism	5589		-12.9848	47.281	73.8286
RS	Cofactors, Vitamins, Prosthetic Groups, Pigments	Quinone cofactors	Menaquinone_Biosynthesis_via_Futalosine_--_gjo	8728		-11.6236	46.3426	70.5519
RS	Cofactors, Vitamins, Prosthetic Groups, Pigments	Quinone cofactors	Menaquinone_and_Phylloquinone_Biosynthesis	7684		-12.5594	47.0566	74.5173
RS	Cofactors, Vitamins, Prosthetic Groups, Pigments	Folate and pterines	Methanopterin_biosynthesis2	1590		-10.0343	43.6953	70.4499
RS	Cofactors, Vitamins, Prosthetic Groups, Pigments	Folate and pterines	Molybdenum_cofactor_biosynthesis	26470		-11.4159	46.6104	71.9384
RS	Cofactors, Vitamins, Prosthetic Groups, Pigments	NULL	Molybdopterin_cytosine_dinucleotide	6845		-11.7308	46.7364	71.7285
RS	Cofactors, Vitamins, Prosthetic Groups, Pigments	NAD and NADP	NAD_and_NADP_cofactor_biosynthesis_global	20275		-12.2493	46.977	73.1947
RS	Cofactors, Vitamins, Prosthetic Groups, Pigments	NAD and NADP	NAD_consumption	6259		-11.5816	47.5473	71.3315
RS	Cofactors, Vitamins, Prosthetic Groups, Pigments	NAD and NADP	NAD_regulation	12137		-12.1493	46.8733	73.7353
RS	Cofactors, Vitamins, Prosthetic Groups, Pigments	Quinone cofactors	Plastoquinone_Biosynthesis	809		-13.478	49.0178	73.3344
RS	Cofactors, Vitamins, Prosthetic Groups, Pigments	Folate and pterines	Pterin_biosynthesis	1775		-11.6566	45.1208	72.2695
RS	Cofactors, Vitamins, Prosthetic Groups, Pigments	Folate and pterines	Pterin_carbinolamine_dehydratase	3345		-13.6295	47.0565	74.917
RS	Cofactors, Vitamins, Prosthetic Groups, Pigments	Folate and pterines	Pterin_metabolism	246		-11.9672	46.545	69.4232
RS	Cofactors, Vitamins, Prosthetic Groups, Pigments	Folate and pterines	Pterin_metabolism_3	5943		-12.6968	47.3758	73.004
RS	Cofactors, Vitamins, Prosthetic Groups, Pigments	Pyridoxine	Pyridoxin(Vitamin_B6)_Degradation_Pathway	387		-10.4001	43.6747	70.1778
RS	Cofactors, Vitamins, Prosthetic Groups, Pigments	Pyridoxine	Pyridoxin_(Vitamin_B6)_Biosynthesis	26143		-12.9827	48.5517	74.1028
RS	Cofactors, Vitamins, Prosthetic Groups, Pigments	Quinone cofactors	Pyrroloquinoline_Quinone_biosynthesis	1741		-12.2105	46.4955	71.9518
RS	Cofactors, Vitamins, Prosthetic Groups, Pigments	Riboflavin, FMN, FAD	Riboflavin,_FMN_and_FAD_metabolism	12866		-11.9862	47.435	72.3371
RS	Cofactors, Vitamins, Prosthetic Groups, Pigments	NULL	Thiamin_biosynthesis	16075		-12.2121	47.1425	73.3881
RS	Cofactors, Vitamins, Prosthetic Groups, Pigments	Quinone cofactors	Tocopherol_Biosynthesis	666		-13.1904	45.9733	76.7519
RS	Cofactors, Vitamins, Prosthetic Groups, Pigments	Quinone cofactors	Ubiquinone_Biosynthesis	7598		-11.9596	46.6325	72.4138
RS	Cofactors, Vitamins, Prosthetic Groups, Pigments	Folate and pterines	YgfZ	44693		-13.3542	47.7485	74.9167
RS	Cofactors, Vitamins, Prosthetic Groups, Pigments	Folate and pterines	YgfZ-Iron	8375		-12.0204	46.5403	72.1278
RS	Cofactors, Vitamins, Prosthetic Groups, Pigments	Coenzyme M	coenzyme_M_biosynthesis	1138		-10.143	44.5373	69.9447
RS	Cofactors, Vitamins, Prosthetic Groups, Pigments	Folate and pterines	methanopterin_biosynthesis	189		-9.01549	41.9792	69.6388
RS	Cofactors, Vitamins, Prosthetic Groups, Pigments	Folate and pterines	p-Aminobenzoyl-Glutamate_Utilization	614		-11.3531	46.1582	71.0624
RS	Cofactors, Vitamins, Prosthetic Groups, Pigments	Riboflavin, FMN, FAD	riboflavin_to_FAD	4091		-11.8471	47.5107	72.1755
RS	DNA Metabolism	DNA repair	2-phosphoglycolate_salvage	1444		-9.86542	44.6678	69.5906
RS	DNA Metabolism	DNA repair	ATP-dependent_Nuclease	1251		-8.70795	40.3904	72.9184
RS	DNA Metabolism	CRISPs	CRISPRs	767		-10.5879	42.8084	73.9117
RS	DNA Metabolism	CRISPs	CRISP_Cmr_Cluster	47		-7.44668	36.0852	73.5664
RS	DNA Metabolism	DNA uptake, competence	Competence_in_Streptococci	3		-8	44.6667	64.914
RS	DNA Metabolism	DNA replication	DNA-replication	51521		-12.771	48.2461	73.9617
RS	DNA Metabolism	DNA replication	DNA_Helicase_of_Unknown_Function	401		-11.9075	47.8431	71.9752
RS	DNA Metabolism	DNA repair	DNA_Repair_Base_Excision	37416		-11.8413	46.7451	72.0425
RS	DNA Metabolism	NULL	DNA_phosphorothioation	331		-10.7732	45.3204	70.8127
RS	DNA Metabolism	DNA uptake, competence	DNA_processing_cluster	5083		-12.3259	46.9106	74.4131
RS	DNA Metabolism	DNA recombination	DNA_recombination,_archaeal	44		-10.9999	46.9093	68.3191
RS	DNA Metabolism	DNA repair	DNA_repair,_UvrABC_system	48774		-15.9252	51.1075	78.3068
RS	DNA Metabolism	DNA repair	DNA_repair,_bacterial	48018		-12.3006	47.2485	73.6758
RS	DNA Metabolism	DNA repair	DNA_repair,_bacterial_DinG_and_relatives	2320		-12.2298	47.1491	72.7276
RS	DNA Metabolism	DNA repair	DNA_repair,_bacterial_MutL-MutS_system	16109		-12.0343	47.4122	73.4208
RS	DNA Metabolism	DNA repair	DNA_repair,_bacterial_RecBCD_pathway	5531		-12.3565	46.9302	75.1446
RS	DNA Metabolism	DNA repair	DNA_repair,_bacterial_RecFOR_pathway	10190		-12.0119	46.9274	73.0245
RS	DNA Metabolism	DNA repair	DNA_repair,_bacterial_UmuCD_system	1983		-11.5821	45.2842	74.4224
RS	DNA Metabolism	DNA repair	DNA_repair,_bacterial_UvrD_and_related_helicases	8748		-12.7548	47.5856	74.4885
RS	DNA Metabolism	DNA repair	DNA_repair,_bacterial_photolyase	817		-12.5223	46.0995	72.0088
RS	DNA Metabolism	DNA repair	DNA_repair_and_recombination_eukaryotic	14		-10.4285	41.0716	77.6019
RS	DNA Metabolism	DNA replication	DNA_replication,_archaeal	7729		-11.776	45.7854	72.4438
RS	DNA Metabolism	NULL	DNA_structural_proteins,_bacterial	3006		-11.853	45.6314	76.1547
RS	DNA Metabolism	DNA replication	DNA_topoisomerases,_Type_I,_ATP-independent	8570		-12.5119	47.3625	73.1702
RS	DNA Metabolism	DNA replication	DNA_topoisomerases,_Type_II,_ATP-dependent	14828		-14.7899	50.2809	76.7275
RS	DNA Metabolism	DNA uptake, competence	Gram_Positive_Competence	251		-8.90801	42.618	68.6225
RS	DNA Metabolism	DNA uptake, competence	Late_competence	377		-8.94662	43.8387	67.6042
RS	DNA Metabolism	DNA uptake, competence	Natural_DNA_Transformation_in_Vibrio	2		-7	38.5	64.5255
RS	DNA Metabolism	DNA repair	Nonhomologous_End-Joining_in_Bacteria	5588		-11.5371	45.9519	71.0449
RS	DNA Metabolism	NULL	Nucleoid-associated_proteins_in_Bacteria	45		-7.84429	33.1112	77.6013
RS	DNA Metabolism	DNA replication	Plasmid_replication	2581		-11.7699	46.6098	73.8396
RS	DNA Metabolism	NULL	Restriction-Modification_System	8397		-13.5017	46.9845	76.2123
RS	DNA Metabolism	DNA recombination	RuvABC_plus_a_hypothetical	6148		-12.4462	47.5448	74.0816
RS	DNA Metabolism	NULL	Type_I_Restriction-Modification	8854		-14.181	47.9718	77.122
RS	DNA Metabolism	DNA repair	Uracil-DNA_glycosylase	6140		-11.9765	45.9538	72.2247
RS	DNA Metabolism	NULL	YcfH	2890		-11.7149	46.784	71.5443
RS	Dormancy and Sporulation	NULL	Bacillus_Sporulation_Killing_Factor_A_Biosynthetic_Cluster	1		-5	43	60.471
RS	Dormancy and Sporulation	NULL	Bacillus_biofilm_matrix_protein_component_TasA_and_homologs	28		-9.57143	43.1787	70.6211
RS	Dormancy and Sporulation	Spore DNA protection	Dipicolinate_Synthesis	11		-13.0909	45	76.508
RS	Dormancy and Sporulation	NULL	Exosporium	56		-8.64277	38.8751	72.2775
RS	Dormancy and Sporulation	NULL	Persister_Cells	1699		-9.76306	44.889	68.173
RS	Dormancy and Sporulation	Spore DNA protection	Small_acid-soluble_spore_proteins	24		-13.7499	46.2084	80.8954
RS	Dormancy and Sporulation	NULL	SpoVS_protein_family	74		-10.7432	46.2029	74.2449
RS	Dormancy and Sporulation	NULL	Spore_Core_Dehydration	697		-12.0744	47.4724	72.531
RS	Dormancy and Sporulation	NULL	Spore_germination	233		-10.6907	43.4981	72.4929
RS	Dormancy and Sporulation	NULL	Spore_pigment_biosynthetic_cluster_in_Actinomycetes	255		-10.6586	45.208	70.5271
RS	Dormancy and Sporulation	NULL	Sporulation-associated_proteins_with_broader_functions	1367		-10.7415	43.1839	72.7487
RS	Dormancy and Sporulation	NULL	Sporulation_Cluster	3569		-14.8253	50.5048	76.5147
RS	Dormancy and Sporulation	NULL	Sporulation_Cluster_III_A	18		-12.8889	48.2222	74.881
RS	Dormancy and Sporulation	NULL	Sporulation_draft	99		-10.202	44.3132	70.4112
RS	Dormancy and Sporulation	NULL	Sporulation_gene_orphans	660		-10.9831	45.1609	70.3688
RS	Fatty Acids, Lipids, and Isoprenoids	Isoprenoids	Acyclic_terpenes_utilization	2197		-12.9264	48.1442	74.0281
RS	Fatty Acids, Lipids, and Isoprenoids	Fatty acids	Acyl-CoA_thioesterase_II	1174		-12.7815	46.2073	75.1545
RS	Fatty Acids, Lipids, and Isoprenoids	Isoprenoids	Archaeal_lipids	8698		-12.708	48.2561	74.2096
RS	Fatty Acids, Lipids, and Isoprenoids	Phospholipids	Cardiolipin_synthesis	817		-9.97038	44.8766	68.4659
RS	Fatty Acids, Lipids, and Isoprenoids	Fatty acids	Carnitine_Metabolism_in_Microorganisms	562		-11.6918	46.7637	72.7148
RS	Fatty Acids, Lipids, and Isoprenoids	Isoprenoids	Carotenoids	11778		-11.3972	45.7416	72.0303
RS	Fatty Acids, Lipids, and Isoprenoids	NULL	Cholesterol_catabolic_operon_in_Mycobacteria	492		-12.9102	46.0166	75.5769
RS	Fatty Acids, Lipids, and Isoprenoids	Isoprenoids	Dolichol_metabolism	665		-10.3635	45.3793	69.4552
RS	Fatty Acids, Lipids, and Isoprenoids	Fatty acids	Fatty_Acid_Biosynthesis_FASI	332		-15.9906	50.1269	80.7346
RS	Fatty Acids, Lipids, and Isoprenoids	Fatty acids	Fatty_Acid_Biosynthesis_FASII	56756		-12.6352	47.6638	73.8907
RS	Fatty Acids, Lipids, and Isoprenoids	Fatty acids	Fatty_acid_degradation_regulons	11989		-12.2211	46.9617	72.7424
RS	Fatty Acids, Lipids, and Isoprenoids	Fatty acids	Fatty_acid_metabolism_cluster	13391		-11.9193	46.8274	71.8996
RS	Fatty Acids, Lipids, and Isoprenoids	Phospholipids	Glycerolipid_and_Glycerophospholipid_Metabolism_in_Bacteria	28940		-12.0684	46.8604	72.7075
RS	Fatty Acids, Lipids, and Isoprenoids	Isoprenoids	Isoprenoid_Biosynthesis	9454		-12.7082	48.0179	73.5697
RS	Fatty Acids, Lipids, and Isoprenoids	Isoprenoids	Myxoxanthophyll_biosynthesis_in_Cyanobacteria	58		-8.79293	42.6036	68.6559
RS	Fatty Acids, Lipids, and Isoprenoids	Fatty acids	Phospholipid_and_Fatty_acid_biosynthesis_related_cluster	4319		-11.0558	45.9153	71.6545
RS	Fatty Acids, Lipids, and Isoprenoids	NULL	Polyhydroxybutyrate_metabolism	23831		-12.5068	47.4742	73.4427
RS	Fatty Acids, Lipids, and Isoprenoids	Isoprenoids	Polyprenyl_Diphosphate_Biosynthesis	2499		-11.5251	46.4669	72.7036
RS	Fatty Acids, Lipids, and Isoprenoids	Fatty acids	Polyunsaturated_Fatty_Acids_synthesis	723		-11.2998	45.6421	72.2184
RS	Fatty Acids, Lipids, and Isoprenoids	Phospholipids	Sphingolipid_biosynthesis	12		-9.4165	40.5001	71.2352
RS	Fatty Acids, Lipids, and Isoprenoids	Triacylglycerols	Triacylglycerol_metabolism	1191		-10.4917	43.452	71.1517
RS	Fatty Acids, Lipids, and Isoprenoids	Isoprenoids	polyprenyl_synthesis	8520		-12.3541	47.7561	73.6528
RS	Iron acquisition and metabolism	NULL	ABC-type_iron_transport_system	921		-12.713	48.6865	73.2525
RS	Iron acquisition and metabolism	NULL	ABC_transporter_[iron.B12.siderophore.hemin]	463		-9.59161	44.605	70.4921
RS	Iron acquisition and metabolism	Siderophores	Alcaligin_Siderophore	5		-8.8	36	74.6902
RS	Iron acquisition and metabolism	Siderophores	Bacillibactin_Siderophore	243		-11.0573	45.8975	70.5884
RS	Iron acquisition and metabolism	NULL	Campylobacter_Iron_Metabolism	6478		-11.596	46.2109	71.5567
RS	Iron acquisition and metabolism	NULL	Encapsulating_protein_for_DyP-type_peroxidase_and_ferritin-like_protein_oligomers	519		-11.5469	45.0908	73.0681
RS	Iron acquisition and metabolism	NULL	Ferrous_iron_transporter_EfeUOB,_low-pH-induced	1117		-12.5591	47.405	73.7256
RS	Iron acquisition and metabolism	NULL	Heme,_hemin_uptake_and_utilization_systems_in_GramNegatives	3810		-11.4779	45.6232	72.9539
RS	Iron acquisition and metabolism	NULL	Heme,_hemin_uptake_and_utilization_systems_in_GramPositives	1842		-9.21693	43.1685	69.2491
RS	Iron acquisition and metabolism	NULL	Hemin_transport_system	1315		-10.1648	43.2603	70.7765
RS	Iron acquisition and metabolism	NULL	Iron(III)_dicitrate_transport_system_Fec	492		-11.8576	46.742	73.2911
RS	Iron acquisition and metabolism	NULL	Iron_Scavenging_cluster_in_Thermus	840		-10.3402	43.905	70.3942
RS	Iron acquisition and metabolism	NULL	Iron_acquisition_in_Streptococcus	1487		-12.3749	47.2176	72.8314
RS	Iron acquisition and metabolism	NULL	Iron_acquisition_in_Vibrio	14787		-10.8402	44.9582	70.7027
RS	Iron acquisition and metabolism	Siderophores	Iron_siderophore_sensor_&_receptor_system	84		-9.40455	43.9526	67.9843
RS	Iron acquisition and metabolism	Siderophores	Petrobactin-mediated_iron_uptake_system	5		-11.8	47.6	71.5082
RS	Iron acquisition and metabolism	Siderophores	Salmochelin-mediated_Iron_Acquisition	18		-6.66667	39.6111	65.6004
RS	Iron acquisition and metabolism	Siderophores	Siderophore_Achromobactin	44		-15.0454	49.8638	77.9294
RS	Iron acquisition and metabolism	Siderophores	Siderophore_Aerobactin	43		-9.46486	44.2561	68.7617
RS	Iron acquisition and metabolism	Siderophores	Siderophore_Anthrachelin	22		-12.8182	47.5455	73.8019
RS	Iron acquisition and metabolism	Siderophores	Siderophore_Desferrioxamine_E	83		-12.9999	48.4942	72.2065
RS	Iron acquisition and metabolism	Siderophores	Siderophore_Enterobactin	40		-9.1999	44.0751	67.5467
RS	Iron acquisition and metabolism	Siderophores	Siderophore_Pyoverdine	4976		-10.433	45.2804	69.9654
RS	Iron acquisition and metabolism	Siderophores	Siderophore_Staphylobactin	5		-9.8	47	64.5446
RS	Iron acquisition and metabolism	Siderophores	Siderophore_Yersiniabactin_Biosynthesis	533		-9.90968	44.7471	68.7425
RS	Iron acquisition and metabolism	Siderophores	Siderophore_[Alcaligin-like]	34		-11.0292	45.2942	72.731
RS	Iron acquisition and metabolism	Siderophores	Siderophore_assembly_kit	2729		-11.5189	46.6925	71.727
RS	Iron acquisition and metabolism	Siderophores	Siderophore_pyochelin	106		-8.05653	41.67	69.1061
RS	Iron acquisition and metabolism	NULL	Transport_of_Iron	5757		-11.934	46.601	72.1894
RS	Iron acquisition and metabolism	Siderophores	Vibrioferrin_synthesis	12		-9.41667	42.75	69.7096
RS	Membrane Transport	ABC transporters	ABC_transporter_alkylphosphonate_(TC_3.A.1.9.1)	2236		-12.4166	47.7735	73.363
RS	Membrane Transport	ABC transporters	ABC_transporter_branched-chain_amino_acid_(TC_3.A.1.4.1)	43036		-11.4089	46.6494	72.3146
RS	Membrane Transport	ABC transporters	ABC_transporter_dipeptide_(TC_3.A.1.5.2)	23095		-11.1832	46.7395	70.0602
RS	Membrane Transport	ABC transporters	ABC_transporter_of_unknown_substrate_X	101		-11.9006	46.456	70.7085
RS	Membrane Transport	ABC transporters	ABC_transporter_oligopeptide_(TC_3.A.1.5.1)	29359		-12.0091	47.577	71.5664
RS	Membrane Transport	ABC transporters	ABC_transporter_peptide_(TC_3.A.1.5.5)	309		-9.94137	43.7835	68.4511
RS	Membrane Transport	ABC transporters	ABC_transporter_tungstate_(TC_3.A.1.6.2)	1921		-12.1392	48.1274	72.8272
RS	Membrane Transport	ABC transporters	ATP-dependent_efflux_pump_transporter_Ybh	2325		-10.7146	45.9061	69.6056
RS	Membrane Transport	NULL	Agrobacterium_opine_transport	156		-10.41	47.5515	67.252
RS	Membrane Transport	Protein secretion system, Type V	Autotransporter_proteins	1		-7	39	69.231
RS	Membrane Transport	Protein translocation across cytoplasmic membrane	Bacterial_signal_recognition_particle_(SRP)	2756		-13.4358	49.8701	74.9667
RS	Membrane Transport	NULL	Choline_Transport	1146		-10.5345	43.4124	70.2547
RS	Membrane Transport	NULL	Citrate_Utilization_System_(CitAB,_CitH,_and_tctABC)	1280		-12.9223	48.4238	75.1889
RS	Membrane Transport	Protein secretion system, Type VII (Chaperone/Usher pathway, CU)	Colonization_factor_antigen_I_fimbriae	21		-18.9039	50.5245	89.1823
RS	Membrane Transport	Protein and nucleoprotein secretion system, Type IV	Conjugative_transfer	2573		-12.6814	47.0923	74.7052
RS	Membrane Transport	Protein secretion system, Type VIII (Extracellular nucleation/precipitation pathway, ENP)	Curli_production	89		-9.59529	44.4608	69.7254
RS	Membrane Transport	Protein and nucleoprotein secretion system, Type IV	Dot-Icm_type_IV_secretion_system	84		-13.4879	48.4288	75.1099
RS	Membrane Transport	NULL	ECF_class_transporters	2848		-10.5253	45.553	71.6146
RS	Membrane Transport	Protein translocation across cytoplasmic membrane	ESAT-6_proteins_secretion_system_in_Actinobacteria	264		-13.068	46.1442	78.1923
RS	Membrane Transport	Protein translocation across cytoplasmic membrane	ESAT-6_proteins_secretion_system_in_Firmicutes	283		-11.664	46.6611	72.3801
RS	Membrane Transport	Protein translocation across cytoplasmic membrane	EcsAB_transporter_affecting_expression_and_secretion_of_secretory_preproteins	352		-10.4003	44.5373	70.2543
RS	Membrane Transport	Protein secretion system, Type VIII (Extracellular nucleation/precipitation pathway, ENP)	Fap_amyloid_fiber_secretion_system	3073		-11.3234	47.2259	70.6443
RS	Membrane Transport	Sugar Phosphotransferase Systems, PTS	Fructose_and_Mannose_Inducible_PTS	2337		-11.3753	47.3264	71.7751
RS	Membrane Transport	Sugar Phosphotransferase Systems, PTS	Galactose-inducible_PTS	1133		-10.8981	46.5536	70.5184
RS	Membrane Transport	Protein secretion system, Type II	General_Secretion_Pathway	12578		-11.4836	46.7068	71.8098
RS	Membrane Transport	Protein translocation across cytoplasmic membrane	HtrA_and_Sec_secretion	24713		-12.8247	47.4709	75.0189
RS	Membrane Transport	Uni- Sym- and Antiporters	Multi-subunit_cation_antiporter	3564		-12.8359	47.4211	75.7964
RS	Membrane Transport	Uni- Sym- and Antiporters	NhaA,_NhaD_and_Sodium-dependent_phosphate_transporters	2815		-11.7506	47.2832	72.4625
RS	Membrane Transport	ABC transporters	Periplasmic-Binding-Protein-Dependent_Transport_System_for_&#945;-Glucosides	3189		-11.809	46.271	72.0291
RS	Membrane Transport	NULL	Phosphoglycerate_transport_system	66		-6.53006	38.7578	64.7422
RS	Membrane Transport	Protein secretion system, Type II	Predicted_secretion_system_W_clustering_with_cell_division_proteins	2890		-12.0516	48.3499	71.2222
RS	Membrane Transport	Protein secretion system, Type II	Predicted_secretion_system_X	1469		-12.694	47.8473	73.3122
RS	Membrane Transport	Uni- Sym- and Antiporters	Proton-dependent_Peptide_Transporters	3475		-11.4431	45.2553	71.3728
RS	Membrane Transport	Protein translocation across cytoplasmic membrane	SecY2-SecA2_Specialized_Transport_System	2		-8.5	51	61.581
RS	Membrane Transport	Sugar Phosphotransferase Systems, PTS	Sucrose-specific_PTS	180		-9.97754	41.8503	68.851
RS	Membrane Transport	Protein secretion system, Type VII (Chaperone/Usher pathway, CU)	The_fimbrial_Sfm_cluster	1		-20	45	100
RS	Membrane Transport	Protein secretion system, Type VII (Chaperone/Usher pathway, CU)	The_fimbrial_Stf_cluster	1		-23	60	90
RS	Membrane Transport	Protein secretion system, Type VII (Chaperone/Usher pathway, CU)	The_usher_protein_HtrE_fimbrial_cluster	1		-17	43	100
RS	Membrane Transport	NULL	Ton_and_Tol_transport_systems	34739		-10.5216	44.1238	71.2628
RS	Membrane Transport	NULL	Transport_of_Manganese	8466		-12.4027	47.8708	73.2551
RS	Membrane Transport	NULL	Transport_of_Molybdenum	1928		-11.5863	47.6803	72.0908
RS	Membrane Transport	NULL	Transport_of_Nickel_and_Cobalt	2483		-10.9191	45.3885	71.0029
RS	Membrane Transport	NULL	Transport_of_Zinc	4590		-11.0411	45.2454	72.3234
RS	Membrane Transport	NULL	Tricarboxylate_transport_system	10816		-13.1693	48.0787	73.8146
RS	Membrane Transport	Protein translocation across cytoplasmic membrane	Twin-arginine_translocation_system	2291		-10.6313	43.092	73.1017
RS	Membrane Transport	Protein secretion system, Type V	Two_partner_secretion_pathway_(TPS)	69		-9.85501	42.5509	72.9766
RS	Membrane Transport	Protein secretion system, Type VII (Chaperone/Usher pathway, CU)	Type_1_pili_(mannose-sensitive_fimbriae,_gamma-fimbriae)	22		-9.45436	41.5909	70.1701
RS	Membrane Transport	Protein and nucleoprotein secretion system, Type IV	Type_4_conjugative_transfer_system,_IncI1_type	129		-9.21673	41.5815	70.1307
RS	Membrane Transport	Protein secretion system, Type III	Type_III_secretion_system	356		-12.525	46.9019	75.6374
RS	Membrane Transport	Protein secretion system, Type III	Type_III_secretion_system_orphans	408		-7.68845	43.1375	66.1119
RS	Membrane Transport	Protein secretion system, Type III	Type_III_secretion_systems	276		-11.873	46.2392	73.5646
RS	Membrane Transport	Protein secretion system, Type I	Type_I_protein_secretion_systems	1095		-10.3567	45.6834	69.6556
RS	Membrane Transport	Protein secretion system, Type I	Type_I_secretion_system_for_aggregation	1350		-7.93581	42.4997	65.1257
RS	Membrane Transport	Protein secretion system, Type VI	Type_VI_secretion_systems	10560		-14.0368	48.6186	76.1231
RS	Membrane Transport	Protein secretion system, Type V	Type_Vc_secretion_systems	692		-10.0616	45.0596	68.066
RS	Membrane Transport	Protein and nucleoprotein secretion system, Type IV	Vir-like_type_4_secretion_system	638		-13.0373	46.4769	76.1404
RS	Membrane Transport	Protein secretion system, Type II	Widespread_colonization_island	16714		-12.6863	48.4893	73.2849
RS	Membrane Transport	Protein secretion system, Type VII (Chaperone/Usher pathway, CU)	alpha-Fimbriae	4		-14.25	47	79.1705
RS	Membrane Transport	Protein secretion system, Type VII (Chaperone/Usher pathway, CU)	beta-Fimbriae	9		-12	50.6667	70.6602
RS	Membrane Transport	Protein and nucleoprotein secretion system, Type IV	pVir_Plasmid_of_Campylobacter	6252		-12.7893	47.008	74.6184
RS	Membrane Transport	Protein secretion system, Type VII (Chaperone/Usher pathway, CU)	sigma-Fimbriae	139		-10.8414	45.4317	70.3382
RS	Metabolism of Aromatic Compounds	Metabolism of central aromatic intermediates	4-Hydroxyphenylacetic_acid_catabolic_pathway	3582		-12.7579	47.3129	73.1425
RS	Metabolism of Aromatic Compounds	Anaerobic degradation of aromatic compounds	Acetophenone_carboxylase_1	205		-14.2923	49.3028	74.94
RS	Metabolism of Aromatic Compounds	Anaerobic degradation of aromatic compounds	Anaerobic_benzoate_metabolism	11551		-14.0029	49.0118	75.8351
RS	Metabolism of Aromatic Compounds	Anaerobic degradation of aromatic compounds	Anaerobic_toluene_and_ethylbenzene_degradation	416		-13.9563	47.82	75.5285
RS	Metabolism of Aromatic Compounds	NULL	Aromatic_Amin_Catabolism	2426		-12.1352	46.2243	72.5859
RS	Metabolism of Aromatic Compounds	Peripheral pathways for catabolism of aromatic compounds	Benzoate_catabolism	1325		-12.8487	47.5814	73.8201
RS	Metabolism of Aromatic Compounds	Peripheral pathways for catabolism of aromatic compounds	Benzoate_degradation	2118		-12.9171	47.1963	74.1516
RS	Metabolism of Aromatic Compounds	NULL	Benzoate_transport_and_degradation_cluster	13587		-12.9386	47.6331	73.9753
RS	Metabolism of Aromatic Compounds	Peripheral pathways for catabolism of aromatic compounds	Biphenyl_Degradation	2951		-12.0136	45.3457	73.6331
RS	Metabolism of Aromatic Compounds	Metabolism of central aromatic intermediates	Catechol_branch_of_beta-ketoadipate_pathway	5766		-11.9776	46.4834	72.3225
RS	Metabolism of Aromatic Compounds	Metabolism of central aromatic intermediates	Central_meta-cleavage_pathway_of_aromatic_compound_degradation	4328		-12.7804	46.4733	73.293
RS	Metabolism of Aromatic Compounds	Peripheral pathways for catabolism of aromatic compounds	Chloroaromatic_degradation_pathway	2046		-12.3716	47.3356	73.2472
RS	Metabolism of Aromatic Compounds	Peripheral pathways for catabolism of aromatic compounds	Chlorobenzoate_degradation	749		-12.9049	47.7025	73.7749
RS	Metabolism of Aromatic Compounds	NULL	Cresol_degradation	214		-11.8921	43.6406	73.0922
RS	Metabolism of Aromatic Compounds	NULL	Gentisare_degradation	2604		-12.0134	46.0457	72.1786
RS	Metabolism of Aromatic Compounds	Metabolism of central aromatic intermediates	Homogentisate_pathway_of_aromatic_compound_degradation	7524		-13.3498	47.6151	75.1422
RS	Metabolism of Aromatic Compounds	Anaerobic degradation of aromatic compounds	Hydroxyaromatic_decarboxylase_family	69		-9.44919	45.1017	66.6574
RS	Metabolism of Aromatic Compounds	Metabolism of central aromatic intermediates	N-heterocyclic_aromatic_compound_degradation	8989		-12.0095	46.477	71.922
RS	Metabolism of Aromatic Compounds	Peripheral pathways for catabolism of aromatic compounds	Naphtalene_and_antracene_degradation	1595		-11.0178	43.717	72.8602
RS	Metabolism of Aromatic Compounds	Peripheral pathways for catabolism of aromatic compounds	Phenol_hydroxylase	363		-11.694	46.5292	70.4857
RS	Metabolism of Aromatic Compounds	NULL	Phenylacetyl-CoA_catabolic_pathway_(core)	11495		-13.4164	48.1207	74.5948
RS	Metabolism of Aromatic Compounds	Peripheral pathways for catabolism of aromatic compounds	Phenylpropanoid_compound_degradation	9497		-11.8268	45.1017	71.4407
RS	Metabolism of Aromatic Compounds	Metabolism of central aromatic intermediates	Protocatechuate_branch_of_beta-ketoadipate_pathway	8173		-12.9468	47.64	74.1678
RS	Metabolism of Aromatic Compounds	Peripheral pathways for catabolism of aromatic compounds	Quinate_degradation	676		-10.4185	45.0062	70.3949
RS	Metabolism of Aromatic Compounds	Metabolism of central aromatic intermediates	Salicylate_and_gentisate_catabolism	2202		-11.818	46.0608	71.6691
RS	Metabolism of Aromatic Compounds	Peripheral pathways for catabolism of aromatic compounds	Salicylate_ester_degradation	931		-9.79762	42.9735	69.7744
RS	Metabolism of Aromatic Compounds	NULL	Toluene_4-monooxygenase_(T4MO)	93		-8.8279	41.0108	67.0478
RS	Metabolism of Aromatic Compounds	Peripheral pathways for catabolism of aromatic compounds	Toluene_degradation	358		-9.72867	43.1483	71.7336
RS	Metabolism of Aromatic Compounds	NULL	carbazol_degradation_cluster	630		-13.7648	47.3876	76.3803
RS	Metabolism of Aromatic Compounds	Peripheral pathways for catabolism of aromatic compounds	n-Phenylalkanoic_acid_degradation	23610		-11.8495	46.7533	71.3408
RS	Metabolism of Aromatic Compounds	Peripheral pathways for catabolism of aromatic compounds	p-Hydroxybenzoate_degradation	2230		-12.6557	47.8699	72.3927
RS	Metabolism of Aromatic Compounds	NULL	p-cymene_degradation	282		-9.02442	42.2165	68.5842
RS	Miscellaneous	NULL	Archease	4		-8.75	39	77.596
RS	Miscellaneous	NULL	Archease2	163		-8.56433	41.8283	69.6273
RS	Miscellaneous	Plant-Prokaryote DOE project	At1g01770	1882		-11.5442	46.7161	71.8255
RS	Miscellaneous	Plant-Prokaryote DOE project	At1g10830	203		-10.3249	46.5274	69.6922
RS	Miscellaneous	Plant-Prokaryote DOE project	At1g14345	1012		-10.3842	43.0991	75.4517
RS	Miscellaneous	Plant-Prokaryote DOE project	At1g24340	695		-11.9808	46.0953	71.5996
RS	Miscellaneous	Plant-Prokaryote DOE project	At1g26220_At1g32070	3763		-11.0283	45.6806	72.6408
RS	Miscellaneous	Plant-Prokaryote DOE project	At1g33290_At1g73170_At3g10420	710		-14.9586	49.596	79.0007
RS	Miscellaneous	Plant-Prokaryote DOE project	At1g48360	239		-12.2884	46.8831	72.4713
RS	Miscellaneous	Plant-Prokaryote DOE project	At1g52510_AT4G12830_(COG0596)	2563		-11.751	45.819	71.612
RS	Miscellaneous	Plant-Prokaryote DOE project	At1g54520	1078		-9.60554	44.1653	70.4262
RS	Miscellaneous	Plant-Prokaryote DOE project	At1g69340_At2g40600	3412		-11.619	45.9866	72.4755
RS	Miscellaneous	Plant-Prokaryote DOE project	At2g23840	10666		-13.3625	47.2411	75.1563
RS	Miscellaneous	Plant-Prokaryote DOE project	At2g33980_At1g28960	2101		-11.6565	46.3658	72.4319
RS	Miscellaneous	Plant-Prokaryote DOE project	At2g44920_At1g12250	4		-11.75	47	77.34
RS	Miscellaneous	Plant-Prokaryote DOE project	At3g21300	18502		-12.5853	47.5655	73.5391
RS	Miscellaneous	Plant-Prokaryote DOE project	At3g50560	5826		-11.5146	45.8413	71.7593
RS	Miscellaneous	Plant-Prokaryote DOE project	At4g10620_At3g57180_At3g47450	2796		-10.4436	44.1319	72.1667
RS	Miscellaneous	Plant-Prokaryote DOE project	At4g17370	135		-9.88866	42.9558	70.4274
RS	Miscellaneous	Plant-Prokaryote DOE project	At4g38090	4130		-10.1231	44.0357	70.1128
RS	Miscellaneous	Plant-Prokaryote DOE project	At5g04520_AT1G06240	10642		-12.4667	47.0999	73.1165
RS	Miscellaneous	Plant-Prokaryote DOE project	At5g11840_At5g67370	501		-10.0776	46.3875	68.0021
RS	Miscellaneous	Plant-Prokaryote DOE project	At5g37530	9800		-13.1477	47.8707	74.0468
RS	Miscellaneous	Plant-Prokaryote DOE project	At5g38900	1793		-11.6968	47.3768	71.3256
RS	Miscellaneous	Plant-Prokaryote DOE project	At5g48545_and_At3g56490_At1g31160	939		-10.792	43.3741	73.4537
RS	Miscellaneous	Plant-Prokaryote DOE project	At5g63420	12083		-13.0991	48.4908	74.0139
RS	Miscellaneous	Plant-Prokaryote DOE project	Biotin_biosynthesis_Experimental	4756		-11.953	47.2741	72.2338
RS	Miscellaneous	NULL	Broadly_distributed_proteins_not_in_subsystems	5925		-11.6539	45.6456	72.612
RS	Miscellaneous	Plant-Prokaryote DOE project	COG0277	6561		-11.5241	47.7353	70.9415
RS	Miscellaneous	Plant-Prokaryote DOE project	COG0398	4521		-11.5333	46.1061	71.6739
RS	Miscellaneous	Plant-Prokaryote DOE project	COG0451	27349		-10.7634	45.1042	70.6298
RS	Miscellaneous	Plant-Prokaryote DOE project	COG0523	17622		-11.9418	45.3438	74.1047
RS	Miscellaneous	Plant-Prokaryote DOE project	COG1565	2454		-11.7857	44.7391	73.1635
RS	Miscellaneous	Plant-Prokaryote DOE project	COG1836	7890		-13.4134	47.8997	75.7285
RS	Miscellaneous	Plant-Prokaryote DOE project	COG2078	902		-12.3201	46.4992	72.1977
RS	Miscellaneous	Plant-Prokaryote DOE project	COG2302	4581		-11.2824	46.3367	72.9426
RS	Miscellaneous	Plant-Prokaryote DOE project	COG2363	13815		-15.6003	49.7542	78.6304
RS	Miscellaneous	Plant-Prokaryote DOE project	COG2509	4752		-13.2002	48.2201	75.2013
RS	Miscellaneous	Plant-Prokaryote DOE project	COG3146_experimental	7655		-13.0785	47.0488	74.3014
RS	Miscellaneous	Plant-Prokaryote DOE project	COG3380_COG2907	4076		-10.7777	45.3014	70.2361
RS	Miscellaneous	Plant-Prokaryote DOE project	COG3533	15123		-12.5022	46.7056	72.6948
RS	Miscellaneous	Plant-Prokaryote DOE project	COG3760	1186		-10.009	42.4852	72.746
RS	Miscellaneous	Plant-Prokaryote DOE project	COG4319	3346		-11.8273	46.4686	72.828
RS	Miscellaneous	Plant-Prokaryote DOE project	Competence_or_DNA_damage-inducible_protein_CinA_and_related_protein_families	7218		-13.887	48.5583	75.7193
RS	Miscellaneous	Plant-Prokaryote DOE project	Conserved_gene_cluster_possibly_involved_in_RNA_metabolism	4065		-12.7933	46.3494	73.5988
RS	Miscellaneous	Plant-Prokaryote DOE project	DMT_transporter	3537		-10.0237	44.8499	70.4117
RS	Miscellaneous	Plant-Prokaryote DOE project	DOE_COG2016	6614		-11.7557	45.3624	72.8785
RS	Miscellaneous	Plant-Prokaryote DOE project	DOE_COG3533	274		-10.4995	44.3068	68.3946
RS	Miscellaneous	NULL	DedA_family_of_inner_membrane_proteins	1043		-11.3773	45.5564	71.0101
RS	Miscellaneous	Plant-Prokaryote DOE project	Experimental-COG2515	1537		-12.9509	47.2944	75.5977
RS	Miscellaneous	Plant-Prokaryote DOE project	Experimental-PTPS	4763		-11.673	46.2006	72.2314
RS	Miscellaneous	Plant-Prokaryote DOE project	Experimental-Ubiquinone_BiosynthesisVDC	12085		-12.0678	46.6177	72.5695
RS	Miscellaneous	Plant-Prokaryote DOE project	Experimental-yggC	1324		-12.1045	47.19	73.7624
RS	Miscellaneous	Plant-Prokaryote DOE project	Experimental_-_Histidine_Degradation	17251		-13.7915	49.8578	74.8403
RS	Miscellaneous	Plant-Prokaryote DOE project	Iojap	37599		-10.7175	45.7087	71.0332
RS	Miscellaneous	Plant-Prokaryote DOE project	Iron-sulfur_cluster_assembly	12712		-12.7695	46.8166	74.4373
RS	Miscellaneous	NULL	Luciferases	32		-8.87456	39.7504	69.7946
RS	Miscellaneous	NULL	Magnetosome_Biomineralization_and_Function	2		-5	30	66.745
RS	Miscellaneous	NULL	Muconate_lactonizing_enzyme_family	2502		-11.8858	47.2242	71.3421
RS	Miscellaneous	Plant-Prokaryote DOE project	Niacin-Choline_transport_and_metabolism	9877		-12.5395	46.9909	72.6454
RS	Miscellaneous	Plant-Prokaryote DOE project	Omega-amidase	1902		-12.8082	47.1124	73.4352
RS	Miscellaneous	Plant-Prokaryote DOE project	PROSC	33352		-12.3664	47.5644	72.7822
RS	Miscellaneous	Plant-Prokaryote DOE project	Scaffold_proteins_for_[4Fe-4S]_cluster_assembly_(MRP_family)	16725		-12.7214	46.8194	73.0155
RS	Miscellaneous	Plant-Prokaryote DOE project	Single-Rhodanese-domain_proteins	722		-13.6479	47.3521	75.0648
RS	Miscellaneous	Plant-Prokaryote DOE project	Synechocystis_experimental	5084		-12.5246	46.2564	72.5279
RS	Miscellaneous	NULL	YaaA	343		-11.4894	46.9682	73.5511
RS	Miscellaneous	NULL	YbbK	9625		-12.9223	49.3476	74.1557
RS	Miscellaneous	Plant-Prokaryote DOE project	YggW	3160		-11.1216	45.624	71.4782
RS	Miscellaneous	Plant-Prokaryote DOE project	YrdC-YciO-Sua5_protein_family	2011		-11.6924	46.9138	71.3837
RS	Miscellaneous	NULL	ZZ_gjo_need_homes	28837		-11.2523	46.8346	71.4945
RS	Motility and Chemotaxis	Flagellar motility in Prokaryota	Archaeal_Flagellum	42		-9.59517	41.7144	71.9753
RS	Motility and Chemotaxis	NULL	Bacterial_Chemotaxis	27539		-9.82071	44.6582	69.7881
RS	Motility and Chemotaxis	Social motility and nonflagellar swimming in bacteria	Control_of_Swarming_in_Vibrio_and_Shewanella_species	9		-8.77778	42.8889	65.9716
RS	Motility and Chemotaxis	Flagellar motility in Prokaryota	Flagellar_motility	10014		-12.8073	47.9492	75.1636
RS	Motility and Chemotaxis	Flagellar motility in Prokaryota	Flagellum	24617		-11.6414	46.3169	73.4876
RS	Motility and Chemotaxis	Flagellar motility in Prokaryota	Flagellum_in_Campylobacter	1534		-9.97043	44.5349	70.9392
RS	Motility and Chemotaxis	Social motility and nonflagellar swimming in bacteria	Rhamnolipids_in_Pseudomonas	197		-10.5378	44.2542	72.4009
RS	Nitrogen Metabolism	NULL	Allantoin_Utilization	5353		-12.1862	46.6916	72.5861
RS	Nitrogen Metabolism	NULL	Amidase_clustered_with_urea_and_nitrile_hydratase_functions	592		-12.9337	48.573	72.1647
RS	Nitrogen Metabolism	NULL	Ammonia_assimilation	38563		-14.2745	48.7775	76.368
RS	Nitrogen Metabolism	NULL	Cyanate_hydrolysis	1979		-14.177	47.5829	77.643
RS	Nitrogen Metabolism	NULL	Denitrification	7711		-13.258	47.1162	74.1229
RS	Nitrogen Metabolism	NULL	Dissimilatory_nitrite_reductase	351		-13.185	47.3706	73.3604
RS	Nitrogen Metabolism	NULL	Nitrate_and_nitrite_ammonification	30901		-14.493	48.5218	76.2763
RS	Nitrogen Metabolism	NULL	Nitric_oxide_synthase	9285		-11.2635	46.1554	70.489
RS	Nitrogen Metabolism	NULL	Nitrilase	92		-12.0648	44.9243	74.3941
RS	Nitrogen Metabolism	NULL	Nitrogen_fixation	3548		-12.5241	49.9091	70.4254
RS	Nitrogen Metabolism	NULL	Nitrosative_stress	2185		-10.9012	45.8937	69.9803
RS	Nucleosides and Nucleotides	NULL	AMP_to_3-phosphoglycerate	8		-9.375	43.875	67.8666
RS	Nucleosides and Nucleotides	NULL	Adenosyl_nucleosidases	983		-12.0699	47.9555	72.1618
RS	Nucleosides and Nucleotides	Purines	De_Novo_Purine_Biosynthesis	55239		-13.32	48.4043	74.7052
RS	Nucleosides and Nucleotides	Pyrimidines	De_Novo_Pyrimidine_Synthesis	25088		-13.6501	49.1088	75.4415
RS	Nucleosides and Nucleotides	Detoxification	Housecleaning_nucleoside_triphosphate_pyrophosphatases	2639		-11.5271	46.0113	72.7991
RS	Nucleosides and Nucleotides	NULL	Hydantoin_metabolism	14378		-11.3851	46.4119	71.0421
RS	Nucleosides and Nucleotides	Pyrimidines	Novel_non-oxidative_pathway_of_Uracil_catabolism	7603		-13.4481	47.3988	75.4761
RS	Nucleosides and Nucleotides	Detoxification	Nucleoside_triphosphate_pyrophosphohydrolase_MazG	2626		-10.1422	44.6191	70.4165
RS	Nucleosides and Nucleotides	Detoxification	Nudix_proteins_(nucleoside_triphosphate_hydrolases)	4425		-11.7597	45.8965	72.0871
RS	Nucleosides and Nucleotides	NULL	Pseudouridine_catabolism	856		-10.3595	46.7317	70.4355
RS	Nucleosides and Nucleotides	Purines	Purine_Utilization	17716		-11.7491	46.6534	71.9901
RS	Nucleosides and Nucleotides	Purines	Purine_conversions	50051		-12.91	48.089	74.1814
RS	Nucleosides and Nucleotides	Purines	Purine_nucleotide_synthesis_regulator	16		-6.8125	42.1251	63.5419
RS	Nucleosides and Nucleotides	Pyrimidines	Pyrimidine_utilization	5075		-12.9927	47.8886	73.3482
RS	Nucleosides and Nucleotides	NULL	Ribonucleotide_reduction	18903		-15.3072	49.4396	78.1815
RS	Nucleosides and Nucleotides	Purines	Xanthine_Metabolism_in_Bacteria	1002		-12.7179	48.8328	73.591
RS	Nucleosides and Nucleotides	Purines	Xanthosine_utilization_(xap_region)	233		-10.9696	44.3993	71.2182
RS	Nucleosides and Nucleotides	Pyrimidines	pyrimidine_conversions	22815		-13.4135	47.825	75.3446
RS	Phages, Prophages, Transposable elements, Plasmids	Transposable elements	CBSS-203122.12.peg.188	8350		-12.1266	47.0204	73.9208
RS	Phages, Prophages, Transposable elements, Plasmids	Transposable elements	Conjugative_transposon,_Bacteroidales	292		-12.7224	45.6577	75.4424
RS	Phages, Prophages, Transposable elements, Plasmids	Plasmid related functions	F_plasmid_replication	2		-30.5	67	96.0955
RS	Phages, Prophages, Transposable elements, Plasmids	Gene Transfer Agent (GTA)	Gene_Transfer_Agent	1739		-11.5035	45.7812	72.189
RS	Phages, Prophages, Transposable elements, Plasmids	NULL	Integrons	935		-10.8649	45.8367	71.5158
RS	Phages, Prophages, Transposable elements, Plasmids	Pathogenicity islands	Listeria_Pathogenicity_Island_LIPI-1_extended	77		-8.05173	40.2988	69.5057
RS	Phages, Prophages, Transposable elements, Plasmids	Phages, Prophages	Listeria_phi-A118-like_prophages	20		-12.1499	43.6001	77.6227
RS	Phages, Prophages, Transposable elements, Plasmids	Phages, Prophages	Phage_DNA_synthesis	1534		-12.3816	45.7416	75.3116
RS	Phages, Prophages, Transposable elements, Plasmids	Phages, Prophages	Phage_Dual_Exonuclease_Exclusion	0		NaN	NaN	NaN
RS	Phages, Prophages, Transposable elements, Plasmids	Phages, Prophages	Phage_Ea_cluster	0		NaN	NaN	NaN
RS	Phages, Prophages, Transposable elements, Plasmids	Phages, Prophages	Phage_baseplate_proteins	120		-9.03288	40.6087	71.28
RS	Phages, Prophages, Transposable elements, Plasmids	Phages, Prophages	Phage_capsid_proteins	272		-11.0144	45.5481	72.0185
RS	Phages, Prophages, Transposable elements, Plasmids	Phages, Prophages	Phage_entry_and_exit	441		-9.71187	42.4991	69.9901
RS	Phages, Prophages, Transposable elements, Plasmids	Phages, Prophages	Phage_integration_and_excision	18276		-11.2832	45.1761	72.6699
RS	Phages, Prophages, Transposable elements, Plasmids	Phages, Prophages	Phage_introns	11		-6.54545	37.5456	66.4196
RS	Phages, Prophages, Transposable elements, Plasmids	Phages, Prophages	Phage_neck_proteins	2		-7.5	33	83.365
RS	Phages, Prophages, Transposable elements, Plasmids	Phages, Prophages	Phage_nin_genes_-_N-independent_survival	13		-14.0769	39.1538	91.5562
RS	Phages, Prophages, Transposable elements, Plasmids	Phages, Prophages	Phage_packaging_machinery	721		-10.9373	44.2624	71.7111
RS	Phages, Prophages, Transposable elements, Plasmids	Phages, Prophages	Phage_regulation_of_gene_expression	6200		-10.9932	45.4257	71.9949
RS	Phages, Prophages, Transposable elements, Plasmids	Phages, Prophages	Phage_replication	4478		-12.3405	47.7036	73.1369
RS	Phages, Prophages, Transposable elements, Plasmids	Phages, Prophages	Phage_tail_fiber_proteins	249		-8.62238	40.6508	70.7442
RS	Phages, Prophages, Transposable elements, Plasmids	Phages, Prophages	Phage_tail_proteins_2	155		-9.68364	42.4002	72.6906
RS	Phages, Prophages, Transposable elements, Plasmids	Plasmid related functions	Plasmid-encoded_T-DNA_transfer	480		-12.2372	45.4857	75.4062
RS	Phages, Prophages, Transposable elements, Plasmids	Phages, Prophages	Prophage-encoded_Rst_operon	3		-11.3333	50	65.224
RS	Phages, Prophages, Transposable elements, Plasmids	Phages, Prophages	Prophage_lysogenic_conversion_modules	94		-10.4785	43.3725	69.0543
RS	Phages, Prophages, Transposable elements, Plasmids	Pathogenicity islands	Staphylococcal_pathogenicity_islands_SaPI	15808		-15.8429	51.8021	79.1292
RS	Phages, Prophages, Transposable elements, Plasmids	Phages, Prophages	Staphylococcal_phi-Mu50B-like_prophages	1340		-18.9474	53.3906	83.0166
RS	Phages, Prophages, Transposable elements, Plasmids	Phages, Prophages	T7-like_phage_core_proteins	6		-6.5	33.8333	70.467
RS	Phages, Prophages, Transposable elements, Plasmids	Transposable elements	Tn552	304		-11.4405	45.8818	71.5152
RS	Phages, Prophages, Transposable elements, Plasmids	Pathogenicity islands	Vibrio_pathogenicity_island	17		-13.1763	50.1766	69.2511
RS	Phages, Prophages, Transposable elements, Plasmids	Phages, Prophages	r1t-like_streptococcal_phages	4459		-10.5449	43.3865	71.8733
RS	Phosphorus Metabolism	NULL	Alkylphosphonate_utilization	6436		-11.234	43.9525	73.0629
RS	Phosphorus Metabolism	NULL	High_affinity_phosphate_transporter_and_control_of_PHO_regulon	18588		-12.6597	47.7606	73.9608
RS	Phosphorus Metabolism	NULL	P_uptake_(cyanobacteria)	6958		-13.3873	48.3163	74.6936
RS	Phosphorus Metabolism	NULL	Phosphate-binding_DING_proteins	196		-10.3825	44.5819	71.3948
RS	Phosphorus Metabolism	NULL	Phosphate_metabolism	57438		-13.1273	47.7766	75.8504
RS	Phosphorus Metabolism	NULL	Phosphoenolpyruvate_phosphomutase	862		-12.1354	47.1244	72.8165
RS	Phosphorus Metabolism	NULL	Phosphonate_metabolism	1050		-12.3139	46.8994	73.6305
RS	Photosynthesis	Light-harvesting complexes	Bacterial_light-harvesting_proteins	5		-10.4	42.2	73.2802
RS	Photosynthesis	NULL	Bacteriorhodopsin	14		-7.57114	42.5002	61.9073
RS	Photosynthesis	Light-harvesting complexes	Chlorosome	21		-7.71419	45.4286	66.889
RS	Photosynthesis	Electron transport and photophosphorylation	Photosystem_I	225		-13.9599	46.2357	78.9426
RS	Photosynthesis	Electron transport and photophosphorylation	Photosystem_I-type_photosynthetic_reaction_center	1		-5	33	72.731
RS	Photosynthesis	Electron transport and photophosphorylation	Photosystem_II	117		-19.8375	48.8633	93.3324
RS	Photosynthesis	Electron transport and photophosphorylation	Photosystem_II-type_photosynthetic_reaction_center	88		-14.2499	45.1365	78.1054
RS	Photosynthesis	Light-harvesting complexes	Phycobilisome	10		-11.3	41.2	83.5222
RS	Photosynthesis	NULL	Proteorhodopsin	6419		-12.6279	46.5976	74.2139
RS	Potassium metabolism	NULL	Glutathione-regulated_potassium-efflux_system_and_associated_functions	4068		-11.5776	47.5202	72.1767
RS	Potassium metabolism	NULL	Hyperosmotic_potassium_uptake	387		-12.2582	48.1656	73.2367
RS	Potassium metabolism	NULL	Potassium_homeostasis	42463		-12.2868	47.5504	73.4981
RS	Potassium metabolism	NULL	pH_adaptation_potassium_efflux_system	5		-8.2	37.4	77.3624
RS	Protein Metabolism	Protein degradation	Aminopeptidases_(EC_3.4.11.-)	13518		-12.6073	47.6571	72.7182
RS	Protein Metabolism	Protein degradation	Dipeptidases_(EC_3.4.13.-)	706		-12.4657	46.4379	73.4325
RS	Protein Metabolism	Protein processing and modification	G3E_family_of_P-loop_GTPases_(metallocenter_biosynthesis)	20923		-14.3312	49.077	77.2598
RS	Protein Metabolism	Selenoproteins	Glycine_reductase,_sarcosine_reductase_and_betaine_reductase	8244		-11.9425	45.9584	73.0066
RS	Protein Metabolism	Protein folding	GroEL_GroES	14914		-16.2333	52.1282	80.5493
RS	Protein Metabolism	Protein processing and modification	Inteins	1057		-11.9154	47.0723	71.2823
RS	Protein Metabolism	Protein processing and modification	Lipoprotein_Biosynthesis	312		-10.1311	42.606	71.2545
RS	Protein Metabolism	Protein degradation	Metallocarboxypeptidases_(EC_3.4.17.-)	4313		-11.0776	46.4805	68.979
RS	Protein Metabolism	Protein degradation	Metalloendopeptidases_(EC_3.4.24.-)	351		-8.94555	41.2881	67.4788
RS	Protein Metabolism	Protein processing and modification	N-linked_Glycosylation_in_Bacteria	6820		-11.2462	46.2484	70.7001
RS	Protein Metabolism	Protein biosynthesis	Nucleolar_protein_complex	703		-11.8545	45.5296	72.9941
RS	Protein Metabolism	Protein degradation	Omega_peptidases_(EC_3.4.19.-)	4404		-11.0616	44.9123	69.2999
RS	Protein Metabolism	Protein processing and modification	Peptide_methionine_sulfoxide_reductase	2438		-14.0706	46.577	75.4758
RS	Protein Metabolism	Protein folding	Peptidyl-prolyl_cis-trans_isomerase	3994		-10.8592	45.1355	70.6065
RS	Protein Metabolism	Protein folding	Periplasmic_disulfide_interchange	2411		-11.0802	44.3898	71.8133
RS	Protein Metabolism	Protein biosynthesis	Programmed_frameshift	586		-15.2061	50.1044	76.7821
RS	Protein Metabolism	Protein degradation	Proteasome_archaeal	1440		-13.9247	48.0226	77.2342
RS	Protein Metabolism	Protein degradation	Proteasome_bacterial	26760		-15.4696	50.9479	78.0967
RS	Protein Metabolism	Protein degradation	Proteasome_eukaryotic	111		-11.8557	41.3244	82.4698
RS	Protein Metabolism	Protein processing and modification	Protein_Acetylation_and_Deacetylation_in_Bacteria	14849		-14.9225	49.4365	75.8923
RS	Protein Metabolism	Protein folding	Protein_chaperones	31529		-15.0698	50.5898	77.272
RS	Protein Metabolism	Protein degradation	Protein_degradation	11099		-12.0252	47.1161	71.3516
RS	Protein Metabolism	Protein degradation	Proteolysis_in_bacteria,_ATP-dependent	33412		-15.0284	50.8688	77.1244
RS	Protein Metabolism	Protein degradation	Putative_TldE-TldD_proteolytic_complex	3086		-13.2854	47.9369	74.9784
RS	Protein Metabolism	Protein biosynthesis	Pyrrolysine	1		-22	58	87.931
RS	Protein Metabolism	Protein processing and modification	Ribosomal_protein_S12p_Asp_methylthiotransferase	3682		-15.1612	48.8002	79.0678
RS	Protein Metabolism	Protein processing and modification	Ribosomal_protein_S5p_acylation	3399		-14.1912	48.84	78.6961
RS	Protein Metabolism	Protein biosynthesis	Ribosomal_protein_paralogs	3		-11.3333	46.6667	69.6233
RS	Protein Metabolism	Protein biosynthesis	Ribosome_LSU_bacterial	52876		-13.0738	46.7661	76.8035
RS	Protein Metabolism	Protein biosynthesis	Ribosome_LSU_chloroplast	59		-11.7626	42.7967	77.8694
RS	Protein Metabolism	Protein biosynthesis	Ribosome_LSU_eukaryotic_and_archaeal	278		-10.4387	43.09	73.0169
RS	Protein Metabolism	Protein biosynthesis	Ribosome_LSU_mitochondrial	25		-10.8	40.1602	77.9505
RS	Protein Metabolism	Protein biosynthesis	Ribosome_SSU_bacterial	33714		-14.4088	47.7108	79.5599
RS	Protein Metabolism	Protein biosynthesis	Ribosome_SSU_chloroplast	13		-11.7692	42.3077	80.6413
RS	Protein Metabolism	Protein biosynthesis	Ribosome_SSU_eukaryotic_and_archaeal	260		-10.723	43.177	72.984
RS	Protein Metabolism	Protein biosynthesis	Ribosome_SSU_mitochondrial	17		-13.1175	41.4706	84.6062
RS	Protein Metabolism	Protein biosynthesis	Ribosome_activity_modulation	785		-10.8367	42.3494	75.4539
RS	Protein Metabolism	Protein biosynthesis	Ribosome_biogenesis_bacterial	6694		-11.515	45.6482	73.1844
RS	Protein Metabolism	Selenoproteins	Selenocysteine_metabolism	8668		-11.3931	47.0204	71.7482
RS	Protein Metabolism	Selenoproteins	Selenoprotein_O	2528		-14.4854	48.7484	77.2756
RS	Protein Metabolism	Protein degradation	Serine_endopeptidase_(EC_3.4.21.-)	4669		-12.5896	47.2806	71.065
RS	Protein Metabolism	Protein processing and modification	Signal_peptidase	334		-9.28428	40.7697	70.3746
RS	Protein Metabolism	Protein folding	Thermosome,_archaeal	149		-13.5971	51.074	72.128
RS	Protein Metabolism	Protein biosynthesis	Translation_elongation_factor_G_family	15240		-13.9947	49.9807	73.9878
RS	Protein Metabolism	Protein biosynthesis	Translation_elongation_factors_bacterial	17235		-16.9081	52.1657	79.6241
RS	Protein Metabolism	Protein biosynthesis	Translation_elongation_factors_eukaryotic_and_archaeal	1855		-12.5992	47.1502	73.621
RS	Protein Metabolism	Protein biosynthesis	Translation_initiation_factors_bacterial	8846		-13.3336	48.2145	75.5137
RS	Protein Metabolism	Protein biosynthesis	Translation_initiation_factors_eukaryotic_and_archaeal	2668		-13.4584	48.7373	75.8541
RS	Protein Metabolism	Protein biosynthesis	Translation_termination_factors_bacterial	12173		-13.893	48.9316	75.2537
RS	Protein Metabolism	Protein processing and modification	Ubiquitin-like_archaeal_modifier_proteins_(SAMPs)	19		-10.2631	49.5264	63.298
RS	Protein Metabolism	Protein biosynthesis	Universal_GTPases	32103		-15.4661	50.9193	78.0572
RS	Protein Metabolism	Protein biosynthesis	rRNAs	3670		-12.3934	46.8556	74.3174
RS	Protein Metabolism	Protein biosynthesis	tRNA_aminoacylation,_Ala	3799		-11.8904	46.0841	72.5641
RS	Protein Metabolism	Protein biosynthesis	tRNA_aminoacylation,_Arg	7520		-12.4165	47.2074	73.1384
RS	Protein Metabolism	Protein biosynthesis	tRNA_aminoacylation,_Asp_and_Asn	11814		-14.21	49.052	75.0039
RS	Protein Metabolism	Protein biosynthesis	tRNA_aminoacylation,_Cys	27		-8.88874	41.9264	68.9727
RS	Protein Metabolism	Protein biosynthesis	tRNA_aminoacylation,_Glu_and_Gln	10206		-14.7439	49.0216	75.534
RS	Protein Metabolism	Protein biosynthesis	tRNA_aminoacylation,_Gly	11291		-14.0719	47.6508	76.7131
RS	Protein Metabolism	Protein biosynthesis	tRNA_aminoacylation,_His	2621		-12.5876	47.1949	73.5945
RS	Protein Metabolism	Protein biosynthesis	tRNA_aminoacylation,_Ile	7695		-13.8427	47.2403	74.4005
RS	Protein Metabolism	Protein biosynthesis	tRNA_aminoacylation,_Leu	15040		-14.3611	48.1541	74.577
RS	Protein Metabolism	Protein biosynthesis	tRNA_aminoacylation,_Lys	8445		-14.2258	49.2836	75.171
RS	Protein Metabolism	Protein biosynthesis	tRNA_aminoacylation,_Met	4225		-12.8952	46.7296	73.0742
RS	Protein Metabolism	Protein biosynthesis	tRNA_aminoacylation,_Phe	14698		-12.4458	47.5116	72.5868
RS	Protein Metabolism	Protein biosynthesis	tRNA_aminoacylation,_Pro	8758		-14.2488	48.8975	75.4345
RS	Protein Metabolism	Protein biosynthesis	tRNA_aminoacylation,_Ser	1601		-13.6167	48.3395	75.3871
RS	Protein Metabolism	Protein biosynthesis	tRNA_aminoacylation,_Thr	11137		-14.6976	49.721	74.5183
RS	Protein Metabolism	Protein biosynthesis	tRNA_aminoacylation,_Trp	6350		-13.1516	47.939	74.0878
RS	Protein Metabolism	Protein biosynthesis	tRNA_aminoacylation,_Tyr	6418		-13.7129	49.137	74.0641
RS	Protein Metabolism	Protein biosynthesis	tRNA_aminoacylation,_Val	15967		-14.4678	47.8964	75.6669
RS	Protein Metabolism	Protein biosynthesis	tRNAs	105		-17.666	49.524	84.136
RS	Regulation and Cell signaling	Regulation of virulence	A_conserved_operon_linked_to_TyrR_and_possibly_involved_in_virulence	17		-6.52929	36.0589	69.8534
RS	Regulation and Cell signaling	Programmed Cell Death and Toxin-antitoxin Systems	A_toxin-antitoxin_module_cotranscribed_with_DinB	1		-18	44	93.181
RS	Regulation and Cell signaling	Quorum sensing and biofilm formation	Acyl_Homoserine_Lactone_(AHL)_Autoinducer_Quorum_Sensing_	68		-11.6614	43.4121	76.1618
RS	Regulation and Cell signaling	Quorum sensing and biofilm formation	Autoinducer_2_(AI-2)_transport_and_processing_(lsrACDBFGE_operon)	429		-12.0184	47.1634	71.4592
RS	Regulation and Cell signaling	Programmed Cell Death and Toxin-antitoxin Systems	Bacterial_Caspases	7		-5.28557	38.143	61.6296
RS	Regulation and Cell signaling	Regulation of virulence	BarA-UvrY(SirA)_two-component_regulatory_system	6808		-12.2406	47.2404	72.7968
RS	Regulation and Cell signaling	Quorum sensing and biofilm formation	Biofilm_Adhesin_Biosynthesis	147		-10.7412	44.2791	69.3868
RS	Regulation and Cell signaling	Quorum sensing and biofilm formation	Biofilm_formation_in_Staphylococcus	117		-10.3416	45.3507	70.7542
RS	Regulation and Cell signaling	NULL	Cell_envelope-associated_LytR-CpsA-Psr_transcriptional_attenuators	770		-10.944	45.5185	70.6198
RS	Regulation and Cell signaling	Proteolytic pathway	Coagulation_cascade	132		-10.6282	45.0233	69.0231
RS	Regulation and Cell signaling	NULL	CytR_regulation	332		-10.0537	45.4493	68.7996
RS	Regulation and Cell signaling	NULL	DNA-binding_regulatory_proteins,_strays	2465		-11.2723	46.9094	72.7588
RS	Regulation and Cell signaling	Programmed Cell Death and Toxin-antitoxin Systems	Fratricide_in_Streptococcus	3		-5.666	27.334	75.13
RS	Regulation and Cell signaling	NULL	Global_Two-component_Regulator_PrrBA_in_Proteobacteria	1067		-12.1337	46.4201	75.8339
RS	Regulation and Cell signaling	NULL	HPr_catabolite_repression_system	469		-11.0423	46.625	71.3868
RS	Regulation and Cell signaling	Proteolytic pathway	MT1-MMP_Pericellular_Network	14		-12.4994	45.0717	70.3507
RS	Regulation and Cell signaling	Programmed Cell Death and Toxin-antitoxin Systems	MazEF_toxin-antitoxing_(programmed_cell_death)_system	316		-9.8764	43.8641	70.2912
RS	Regulation and Cell signaling	Programmed Cell Death and Toxin-antitoxin Systems	Murein_hydrolase_regulation_and_cell_death	995		-9.80384	44.1992	69.9565
RS	Regulation and Cell signaling	NULL	Orphan_regulatory_proteins	9565		-10.4964	45.696	70.5618
RS	Regulation and Cell signaling	NULL	Oxygen_and_light_sensor_PpaA-PpsR	2342		-9.18487	42.7544	69.1824
RS	Regulation and Cell signaling	Signal transduction in Eukaryotes	P38_MAP_kinase_pathways	12		-8.5	40.1667	69.5277
RS	Regulation and Cell signaling	Programmed Cell Death and Toxin-antitoxin Systems	Phd-Doc,_YdcE-YdcD_toxin-antitoxin_(programmed_cell_death)_systems	1118		-9.32183	41.8759	71.627
RS	Regulation and Cell signaling	Quorum sensing and biofilm formation	Protein_YjgK_cluster_linked_to_biofilm_formation	9		-8.44444	40.4444	74.5982
RS	Regulation and Cell signaling	NULL	Pseudomonas_quinolone_signal_PQS	82		-8.35349	42.1712	67.5428
RS	Regulation and Cell signaling	Quorum sensing and biofilm formation	Quorum-sensing_in_Vibrio	100		-8.72988	44.1601	65.8884
RS	Regulation and Cell signaling	Quorum sensing and biofilm formation	Quorum_Sensing:_Autoinducer-2_Synthesis	1927		-15.7962	50.249	79.1179
RS	Regulation and Cell signaling	Quorum sensing and biofilm formation	Quorum_sensing_in_Yersinia	123		-10.1704	40.7159	73.7758
RS	Regulation and Cell signaling	Quorum sensing and biofilm formation	Quorum_sensing_regulation_in_Pseudomonas	42		-11.4285	45.1193	73.7561
RS	Regulation and Cell signaling	NULL	Rcs_phosphorelay_signal_transduction_pathway	47		-7.23391	40.0214	66.3604
RS	Regulation and Cell signaling	Proteolytic pathway	Regulatory_Intramembrane_Proteolysis_Pathways	62		-11.2903	44.0162	75.3186
RS	Regulation and Cell signaling	NULL	Sex_pheromones_in_Enterococcus_faecalis_and_other_Firmicutes	988		-9.75171	42.3435	70.6097
RS	Regulation and Cell signaling	NULL	Signal_transduction_module_[RsbQ_hydrolase_-_PAS_domain]	1212		-10.5721	45.9526	69.4
RS	Regulation and Cell signaling	NULL	Staphylococcal_accessory_gene_regulator_system	322		-11.0494	45.1773	71.7511
RS	Regulation and Cell signaling	Regulation of virulence	Streptococcal_Mga_Regulon	2945		-9.74288	44.5599	69.047
RS	Regulation and Cell signaling	Regulation of virulence	Streptococcus_pyogenes_virulence_regulators	16		-5.5625	36.875	65.1223
RS	Regulation and Cell signaling	NULL	Stringent_Response,_(p)ppGpp_metabolism	1748		-13.9414	48.6418	74.4445
RS	Regulation and Cell signaling	Quorum sensing and biofilm formation	Symbiotic_colonization_and_sigma-dependent_biofilm_formation_gene_cluster	130		-10.0997	44.6848	68.8443
RS	Regulation and Cell signaling	NULL	The_Chv_regulatory_system_of_Alphaproteobacteria	2590		-12.6838	46.9012	76.8318
RS	Regulation and Cell signaling	Programmed Cell Death and Toxin-antitoxin Systems	Toxin-Antitoxin_MT1	53		-7.33938	38.9626	71.7207
RS	Regulation and Cell signaling	Programmed Cell Death and Toxin-antitoxin Systems	Toxin-antitoxin_replicon_stabilization_systems	50		-8.87992	40.2001	71.4878
RS	Regulation and Cell signaling	Programmed Cell Death and Toxin-antitoxin Systems	Toxin-antitoxin_systems_(other_than_RelBE_and_MazEF)	1612		-9.57548	42.2893	71.7682
RS	Regulation and Cell signaling	NULL	Trans-envelope_signaling_system_VreARI_in_Pseudomonas	27		-9.81467	43.852	70.2486
RS	Regulation and Cell signaling	Regulation of virulence	Two-component_Response_Regulator_of_Virulence_ResDE	143		-7.70617	40.7133	67.2728
RS	Regulation and Cell signaling	NULL	Two-component_regulatory_systems_in_Campylobacter	5435		-10.494	45.2887	70.8667
RS	Regulation and Cell signaling	Regulation of virulence	VieSAB_signal_transduction_system_of_Vibrio	50		-11.06	42.3001	76.6744
RS	Regulation and Cell signaling	NULL	WhiB_and_WhiB-type_regulatory_proteins_	773		-13.4306	42.5668	80.2757
RS	Regulation and Cell signaling	NULL	Zinc_regulated_enzymes	6917		-13.4409	48.6667	74.7215
RS	Regulation and Cell signaling	NULL	cAMP_signaling_in_bacteria	17096		-10.7006	45.6431	70.7578
RS	Respiration	Electron accepting reactions	Anaerobic_respiratory_reductases	14710		-12.4333	45.9084	72.7564
RS	Respiration	Reverse electron transport	Archaeal_membrane_bound_hydrogenases	16		-10.9374	43.0001	75.1011
RS	Respiration	NULL	Biogenesis_of_c-type_cytochromes	11868		-12.0699	45.5492	72.9671
RS	Respiration	NULL	Biogenesis_of_cbb3-type_cytochrome_c_oxidases	1247		-12.5234	46.0869	73.7603
RS	Respiration	NULL	Biogenesis_of_cytochrome_c_oxidases	5247		-11.2396	44.4013	71.7888
RS	Respiration	Electron donating reactions	CO_Dehydrogenase	17108		-12.4281	47.7283	71.914
RS	Respiration	NULL	Carbon_monoxide_dehydrogenase_maturation_factors	3791		-12.3903	47.1634	73.9505
RS	Respiration	NULL	Carbon_monoxide_induced_hydrogenase	89		-8.79771	42.1236	68.8087
RS	Respiration	Electron donating reactions	Coenzyme_F420-H2_dehydrogenase_(methanophenazine)	192		-9.08826	44.4327	65.9288
RS	Respiration	Electron donating reactions	Coenzyme_F420_hydrogenase	2		-11	39.5	75.385
RS	Respiration	NULL	Cytochrome_B6-F_complex	95		-9.65252	40.0948	70.1153
RS	Respiration	Electron donating reactions	Energy-conserving_hydrogenase_(ferredoxin)_Ech	5		-9	41.6	64.9164
RS	Respiration	Reverse electron transport	Energy_conserving_hydrogenase,_Methanococcales-Methanobacteriales-Methanopyrales	0		NaN	NaN	NaN
RS	Respiration	ATP synthases	F0F1-type_ATP_synthase	29288		-15.6897	50.9153	79.4689
RS	Respiration	Electron accepting reactions	Fe(III)_respiration_-_Shewanella_type	196		-12.0762	42.7044	69.672
RS	Respiration	NULL	Flavocytochrome_C	3		-5.33333	38.3333	68.664
RS	Respiration	Electron donating reactions	Formate_dehydrogenase	931		-13.0448	47.3119	72.4421
RS	Respiration	NULL	Formate_hydrogenase	34431		-13.4827	48.0355	74.8625
RS	Respiration	Electron donating reactions	H2:CoM-S-S-HTP_oxidoreductase	73		-12.2876	45.9316	72.1636
RS	Respiration	Electron donating reactions	Hydrogenases	10272		-13.3439	46.6205	74.1402
RS	Respiration	Reverse electron transport	Mebrane_bound_hydrogenases	333		-10.6122	43.1687	78.8762
RS	Respiration	NULL	Methanogenesis_strays	54		-9.27752	42.1852	73.2651
RS	Respiration	Electron donating reactions	Methanophenazine_hydrogenase	1		-13	45	88.89
RS	Respiration	Electron donating reactions	Na(+)-translocating_NADH-quinone_oxidoreductase_and_rnf-like_group_of_electron_transport_complexes	822		-11.231	44.8566	71.6619
RS	Respiration	Sodium Ion-Coupled Energetics	Na+_translocating_decarboxylases_and_related_biotin-dependent_enzymes	407		-12.6066	48.4081	72.6574
RS	Respiration	Electron donating reactions	NiFe_hydrogenase_maturation	3130		-12.1	46.8661	72.8229
RS	Respiration	NULL	Quinone_oxidoreductase_family	6476		-12.0856	48.0008	72.0831
RS	Respiration	NULL	Reductive_Dechlorination	6		-6.6665	36.5002	63.926
RS	Respiration	Electron donating reactions	Respiratory_Complex_I	75207		-13.3425	47.2424	74.8077
RS	Respiration	Electron donating reactions	Respiratory_dehydrogenases_1	21171		-11.985	45.8907	71.8571
RS	Respiration	NULL	Soluble_cytochromes_and_functionally_related_electron_carriers	8538		-12.0314	45.0612	72.2755
RS	Respiration	Electron donating reactions	Succinate_dehydrogenase	14362		-15.2729	48.8902	77.6089
RS	Respiration	Electron accepting reactions	Terminal_AA3-600_quinol_oxidase	19		-10.1052	42.4739	69.8573
RS	Respiration	Electron accepting reactions	Terminal_cytochrome_C_oxidases	26918		-15.092	48.3199	75.7417
RS	Respiration	Electron accepting reactions	Terminal_cytochrome_O_ubiquinol_oxidase	927		-16.3966	50.3552	77.8806
RS	Respiration	Electron accepting reactions	Terminal_cytochrome_d_ubiquinol_oxidases	5748		-12.5757	47.6004	72.7511
RS	Respiration	Electron accepting reactions	Terminal_cytochrome_oxidases	2934		-12.6916	47.2034	73.0796
RS	Respiration	Electron accepting reactions	Tetrathionate_respiration	376		-8.85343	39.9472	68.6592
RS	Respiration	Electron accepting reactions	Ubiquinone_Menaquinone-cytochrome_c_reductase_complexes	7647		-14.4038	47.2335	76.0663
RS	Respiration	ATP synthases	V-Type_ATP_synthase	1024		-13.8044	49.1135	74.3364
RS	Respiration	Electron accepting reactions	fumarate_respiration,_periplasmic	7		-5.14286	34.8571	67.35
RS	Respiration	Electron accepting reactions	trimethylamine_N-oxide_(TMAO)_reductase	765		-12.1722	45.569	72.1685
RS	RNA Metabolism	RNA processing and modification	16S_rRNA_modification_within_P_site_of_ribosome	7141		-10.8767	46.0458	71.1593
RS	RNA Metabolism	RNA processing and modification	ATP-dependent_RNA_helicases,_bacterial	12641		-12.6687	48.6512	73.7812
RS	RNA Metabolism	RNA processing and modification	Exosome	1		-9	39	66.67
RS	RNA Metabolism	NULL	Group_II_intron-associated_genes	6342		-11.7441	45.9567	72.43
RS	RNA Metabolism	RNA processing and modification	Methylthiotransferases	4039		-12.7047	47.1113	74.2117
RS	RNA Metabolism	RNA processing and modification	Polyadenylation_bacterial	4988		-13.4633	48.743	75.5281
RS	RNA Metabolism	RNA processing and modification	Polyadenylation_specificity_factor	141		-7.91479	38.0852	68.8202
RS	RNA Metabolism	RNA processing and modification	Queuosine-Archaeosine_Biosynthesis	16765		-12.1432	46.1959	73.3383
RS	RNA Metabolism	RNA processing and modification	RNA_3'-terminal_phosphate_cyclase	2956		-12.4448	46.8563	73.634
RS	RNA Metabolism	RNA processing and modification	RNA_methylation	10605		-11.4652	45.778	73.0963
RS	RNA Metabolism	Transcription	RNA_polymerase_I	21		-12.0952	44.1429	76.125
RS	RNA Metabolism	Transcription	RNA_polymerase_II	19		-10.5263	40.9474	77.0876
RS	RNA Metabolism	Transcription	RNA_polymerase_III	25		-12.1998	42.6801	79.62
RS	RNA Metabolism	Transcription	RNA_polymerase_III_initiation_factors	17		-14.0582	46.8238	80.8988
RS	RNA Metabolism	Transcription	RNA_polymerase_II_initiation_factors	31		-11.0967	40.8388	76.1362
RS	RNA Metabolism	Transcription	RNA_polymerase_archaeal	387		-13.2039	46.2948	75.6601
RS	RNA Metabolism	Transcription	RNA_polymerase_archaeal_initiation_factors	110		-12.2543	46.3458	74.3468
RS	RNA Metabolism	Transcription	RNA_polymerase_bacterial	46055		-18.8448	54.226	82.8848
RS	RNA Metabolism	Transcription	RNA_polymerase_chloroplast	26		-15.7308	49.7694	80.2167
RS	RNA Metabolism	RNA processing and modification	RNA_processing_and_degradation,_bacterial	11800		-12.3833	47.458	73.7315
RS	RNA Metabolism	RNA processing and modification	RNA_processing_orphans	540		-11.4218	45.9726	71.8785
RS	RNA Metabolism	RNA processing and modification	RNA_pseudouridine_syntheses	4710		-11.5708	45.7069	72.9967
RS	RNA Metabolism	RNA processing and modification	Ribonuclease_H	2107		-11.1169	43.9196	73.6243
RS	RNA Metabolism	RNA processing and modification	Ribonuclease_P_archaeal_and_eukaryal	0		NaN	NaN	NaN
RS	RNA Metabolism	RNA processing and modification	Ribosome_biogenesis_archaeal	23		-11.4783	47.5652	67.9642
RS	RNA Metabolism	Transcription	Rrf2_family_transcriptional_regulators	1272		-10.7835	45.6724	72.241
RS	RNA Metabolism	RNA processing and modification	Spliceosome	58		-17.4826	49.2244	84.3039
RS	RNA Metabolism	Transcription	Transcription_elongation_factors,_archaeal	19		-8.52626	38.3688	72.3584
RS	RNA Metabolism	Transcription	Transcription_factors_bacterial	16743		-15.3788	50.6041	78.1968
RS	RNA Metabolism	Transcription	Transcription_factors_cyanobacterial_RpoD-like_sigma_factors	94		-9.40409	44.2874	68.1606
RS	RNA Metabolism	Transcription	Transcription_initiation,_bacterial_sigma_factors	4587		-11.4926	45.8166	73.0241
RS	RNA Metabolism	RNA processing and modification	Wyeosine-MimG_Biosynthesis	4714		-12.0914	46.0742	74.4848
RS	RNA Metabolism	RNA processing and modification	eukaryotic_rRNA_modification_and_related_functions	752		-12.6446	46.9366	75.1393
RS	RNA Metabolism	RNA processing and modification	mcm5s2U_biosynthesis_in_tRNA	41		-8.70698	40.4638	67.6383
RS	RNA Metabolism	RNA processing and modification	mnm5U34_biosynthesis_bacteria	6055		-12.2479	46.9239	73.6862
RS	RNA Metabolism	RNA processing and modification	rRNA_modification_Archaea	936		-10.8096	45.4617	72.7628
RS	RNA Metabolism	RNA processing and modification	rRNA_modification_Bacteria	7825		-11.6973	46.3536	73.3022
RS	RNA Metabolism	RNA processing and modification	tRNA_modification_Archaea	18830		-11.7735	46.5311	71.9791
RS	RNA Metabolism	RNA processing and modification	tRNA_modification_Bacteria	26972		-12.1601	46.7802	73.2664
RS	RNA Metabolism	RNA processing and modification	tRNA_modification_yeast_cytoplasmic	6469		-11.2225	46.3355	71.092
RS	RNA Metabolism	RNA processing and modification	tRNA_modification_yeast_mitochondrial	3602		-11.1077	45.6183	72.2516
RS	RNA Metabolism	RNA processing and modification	tRNA_nucleotidyltransferase	1352		-12.5351	47.8399	73.5547
RS	RNA Metabolism	RNA processing and modification	tRNA_processing	9255		-11.6525	46.4388	72.6008
RS	RNA Metabolism	RNA processing and modification	tRNA_splicing	281		-10.2489	44.0927	70.8645
RS	RNA Metabolism	RNA processing and modification	tRNAmodification_position_34	3799		-11.5561	46.3573	72.142
RS	Secondary Metabolism	Bacterial cytostatics, differentiation factors and antibiotics	2-isocapryloyl-3R-hydroxymethyl-gamma-butyrolactone_and_other_bacterial_morphogens	75		-12.8131	45.827	78.6869
RS	Secondary Metabolism	Plant Alkaloids	Alkaloid_biosynthesis_from_L-lysine	2674		-14.0553	46.7502	77.6706
RS	Secondary Metabolism	Plant Hormones	Auxin_biosynthesis	6828		-12.1044	47.062	72.5067
RS	Secondary Metabolism	Plant Hormones	Auxin_degradation	1954		-16.4734	49.9407	79.506
RS	Secondary Metabolism	Biosynthesis of phenylpropanoids	Biflavanoid_biosynthesis	198		-10.2977	45.8336	68.9801
RS	Secondary Metabolism	Biosynthesis of phenylpropanoids	Caffeic_acid_derivatives	65		-11.4303	47.4925	70.1213
RS	Secondary Metabolism	Lipid-derived mediators	Cannabinoid_biosynthesis	377		-11.5036	44.6527	73.0983
RS	Secondary Metabolism	Aromatic amino acids and derivatives	Cinnamic_Acid_Degradation	1241		-11.7588	46.1163	72.2985
RS	Secondary Metabolism	Bacterial cytostatics, differentiation factors and antibiotics	Clavulanic_acid_biosynthesis	167		-9.61635	45.7789	69.3449
RS	Secondary Metabolism	Biosynthesis of phenylpropanoids	Flavanone_biosynthesis	957		-10.4739	45.5719	70.2827
RS	Secondary Metabolism	Biosynthesis of phenylpropanoids	Lignine_biosynthesis	1		-9	42	64.291
RS	Secondary Metabolism	Bacterial cytostatics, differentiation factors and antibiotics	Nonribosomal_peptide_synthetases_(NRPS)_in_Frankia_sp._Ccl3	418		-9.46615	45.4908	67.8993
RS	Secondary Metabolism	Plant Octadecanoids	Octadecanoids	62		-8.69303	44.0004	66.8604
RS	Secondary Metabolism	Bacterial cytostatics, differentiation factors and antibiotics	Paerucumarin_Biosynthesis	70		-10.7712	45.4144	69.9072
RS	Secondary Metabolism	Bacterial cytostatics, differentiation factors and antibiotics	Phenazine_biosynthesis	2194		-10.1154	44.0163	71.7485
RS	Secondary Metabolism	Biosynthesis of phenylpropanoids	Phenylpropanoids_general_biosynthesis	82		-10.756	44.6226	71.2648
RS	Secondary Metabolism	Biosynthesis of phenylpropanoids	Phenylpropionate_Degradation	131		-9.68676	41.8477	72.1332
RS	Secondary Metabolism	Biosynthesis of phenylpropanoids	Phytoalexin_biosynthesis	233		-10.6647	46.0259	70.6035
RS	Secondary Metabolism	Biosynthesis of phenylpropanoids	Phytosterol_biosynthesis	9		-11.2222	49.1111	63.806
RS	Secondary Metabolism	Aromatic amino acids and derivatives	Pyrrolnitrin_biosynthesis	51		-10.9214	44.9022	68.6904
RS	Secondary Metabolism	Biologically active compounds in metazoan cell defence and differentiation	Quinolinic_acid_and_its_derivatives	119		-12.5795	44.8996	72.4195
RS	Secondary Metabolism	Biosynthesis of phenylpropanoids	Salicylic_acid_biosynthesis1	24		-13.2498	48.5837	73.2337
RS	Secondary Metabolism	Biologically active compounds in metazoan cell defence and differentiation	Steroid_sulfates	3204		-13.0359	45.9841	72.9997
RS	Secondary Metabolism	Biosynthesis of phenylpropanoids	Suberine_biosynthesis	3		-9.66667	45.3333	67.8073
RS	Secondary Metabolism	Biosynthesis of phenylpropanoids	Tannin_biosynthesis	430		-9.89502	44.8562	69.8302
RS	Stress Response	Acid stress	Acid_resistance_mechanisms	4578		-14.1535	49.2786	74.3297
RS	Stress Response	NULL	Bacterial_hemoglobins	8231		-10.5538	45.9953	69.4003
RS	Stress Response	Osmotic stress	Betaine_biosynthesis_from_glycine	30		-7.8331	41.5672	65.638
RS	Stress Response	NULL	Carbon_Starvation	4088		-14.3238	48.4395	75.9248
RS	Stress Response	Osmotic stress	Choline_and_Betaine_Uptake_and_Betaine_Biosynthesis	12973		-12.3061	47.2299	72.766
RS	Stress Response	Oxidative stress	CoA_disulfide_thiol-disulfide_redox_system	139		-10.1222	46.9139	67.7198
RS	Stress Response	Cold shock	Cold_shock,_CspA_family_of_proteins	3532		-12.3457	42.4244	79.6654
RS	Stress Response	NULL	Commensurate_regulon_activation	16		-9.06244	39.4377	71.8989
RS	Stress Response	NULL	Dimethylarginine_metabolism	1105		-9.58792	44.4474	69.0116
RS	Stress Response	Osmotic stress	Ectoine_biosynthesis_and_regulation	239		-13.8701	49.063	72.8695
RS	Stress Response	NULL	Flavohaemoglobin	1456		-13.3733	46.4454	74.4007
RS	Stress Response	Acid stress	Glutamate_transporter_involved_in_acid_tolerance_in_Streptococcus	123		-14.5928	49.407	79.7397
RS	Stress Response	Oxidative stress	Glutaredoxins	565		-12.4458	44.4658	76.0148
RS	Stress Response	Detoxification	Glutathione-dependent_pathway_of_formaldehyde_detoxification	2177		-16.8981	50.6347	80.0117
RS	Stress Response	Oxidative stress	Glutathione:_Biosynthesis_and_gamma-glutamyl_cycle	13845		-12.3278	47.1752	72.9044
RS	Stress Response	Oxidative stress	Glutathione:_Non-redox_reactions	6864		-12.2088	45.5371	73.6408
RS	Stress Response	Oxidative stress	Glutathione:_Redox_cycle	3196		-12.9143	47.2613	73.7908
RS	Stress Response	Oxidative stress	Glutathione_analogs:_mycothiol	4188		-13.1647	46.6739	75.2174
RS	Stress Response	Oxidative stress	Glutathionylspermidine_and_Trypanothione	132		-9.68912	42.1442	67.4265
RS	Stress Response	Heat shock	Heat_shock_dnaK_gene_cluster_extended	30294		-13.8523	48.8201	76.0968
RS	Stress Response	NULL	Hfl_operon	3836		-12.8315	48.5934	74.9066
RS	Stress Response	Oxidative stress	NADPH:quinone_oxidoreductase_2	235		-10.8253	49.0045	69.0849
RS	Stress Response	Dessication stress	O-antigen_capsule_important_for_environmental_persistence	40		-8.69993	43.475	66.2482
RS	Stress Response	Osmotic stress	Osmoprotectant_ABC_transporter_YehZYXW_of_Enterobacteriales	92		-10.7716	47.4567	68.8683
RS	Stress Response	Osmotic stress	Osmoregulation	4706		-12.3505	46.4314	75.3787
RS	Stress Response	Osmotic stress	Osmotic_stress_cluster	425		-12.7221	45.2661	76.5806
RS	Stress Response	Oxidative stress	Oxidative_stress	15470		-12.7433	46.1229	74.7943
RS	Stress Response	Periplasmic Stress	Periplasmic_Acid_Stress_Response_in_Enterobacteria	9		-7.33333	39.8889	68.0644
RS	Stress Response	Periplasmic Stress	Periplasmic_Stress_Response	4455		-11.0555	45.4762	71.3411
RS	Stress Response	NULL	Phage_shock_protein_(psp)_operon	1121		-12.0202	47.9209	74.9064
RS	Stress Response	Oxidative stress	Protection_from_Reactive_Oxygen_Species	7126		-14.8368	47.844	77.2582
RS	Stress Response	Oxidative stress	Redox-dependent_regulation_of_nucleus_processes	3760		-13.1916	47.8738	75.0565
RS	Stress Response	Oxidative stress	Regulation_of_Oxidative_Stress_Response	13001		-14.6516	49.423	77.6589
RS	Stress Response	Oxidative stress	Rubrerythrin	3408		-13.8391	46.549	76.2012
RS	Stress Response	NULL	SigmaB_stress_responce_regulation	7602		-10.339	45.0526	71.3535
RS	Stress Response	NULL	Sugar-phosphate_stress_regulation	3		-12	49	65.307
RS	Stress Response	Osmotic stress	Synthesis_of_osmoregulated_periplasmic_glucans	21733		-12.6294	47.6775	71.9585
RS	Stress Response	Detoxification	Tellurite_resistance:_Chromosomal_determinants	18		-8.33333	38.5556	72.4521
RS	Stress Response	NULL	Universal_stress_protein_family	1772		-7.88343	40.5443	69.1483
RS	Stress Response	Detoxification	Uptake_of_selenate_and_selenite	4519		-13.7678	48.5255	75.4341
RS	Sulfur Metabolism	Organic sulfur assimilation	Alkanesulfonate_assimilation	13195		-12.7009	46.6225	73.5809
RS	Sulfur Metabolism	Organic sulfur assimilation	Alkanesulfonates_Utilization	2218		-12.9429	47.6919	75.1962
RS	Sulfur Metabolism	Organic sulfur assimilation	DMSP_breakdown	93		-10.2898	46.0003	67.3979
RS	Sulfur Metabolism	NULL	Galactosylceramide_and_Sulfatide_metabolism	8225		-14.2956	47.6824	74.1969
RS	Sulfur Metabolism	Inorganic sulfur assimilation	Inorganic_Sulfur_Assimilation	25832		-13.4839	47.5234	75.1597
RS	Sulfur Metabolism	Organic sulfur assimilation	L-Cystine_Uptake_and_Metabolism	1613		-11.309	46.1795	71.513
RS	Sulfur Metabolism	NULL	Release_of_Dimethyl_Sulfide_(DMS)_from_Dimethylsulfoniopropionate_(DMSP)	43		-8.34858	45.9072	63.0873
RS	Sulfur Metabolism	NULL	Sulfate_reduction-associated_complexes	219		-11.2736	42.7857	73.3013
RS	Sulfur Metabolism	NULL	Sulfur_oxidation	9788		-12.0954	45.429	71.9341
RS	Sulfur Metabolism	Organic sulfur assimilation	Taurine_Utilization	2731		-11.8767	46.4643	72.136
RS	Sulfur Metabolism	NULL	Thioredoxin-disulfide_reductase	4321		-13.4658	47.4079	75.3877
RS	Sulfur Metabolism	Organic sulfur assimilation	Utilization_of_glutathione_as_a_sulphur_source	5576		-12.1607	47.5664	72.2293
RS	Virulence, Disease and Defense	Adhesion	Accessory_colonization_factor	6		-13.4997	37.3333	86.7135
RS	Virulence, Disease and Defense	Resistance to antibiotics and toxic compounds	Adaptation_to_d-cysteine	266		-12.071	47.2107	73.68
RS	Virulence, Disease and Defense	Adhesion	Adhesins_in_Staphylococcus	237		-8.47206	39.6164	72.0494
RS	Virulence, Disease and Defense	Adhesion	Adhesion_of_Campylobacter	196		-9.39263	42.8217	68.9208
RS	Virulence, Disease and Defense	Resistance to antibiotics and toxic compounds	Aminoglycoside_adenylyltransferases	44		-8.0225	41.3637	67.804
RS	Virulence, Disease and Defense	Resistance to antibiotics and toxic compounds	Arsenic_resistance	6536		-12.382	46.4102	75.4407
RS	Virulence, Disease and Defense	Bacteriocins, ribosomally synthesized antibacterial peptides	Bacitracin_Stress_Response	352		-8.7555	44.7619	66.8459
RS	Virulence, Disease and Defense	NULL	Bacterial_cyanide_production_and_tolerance_mechanisms	5071		-13.0714	45.7761	74.8922
RS	Virulence, Disease and Defense	Bacteriocins, ribosomally synthesized antibacterial peptides	Bacteriocin-like_peptides_Blp	7		-6.857	38.1429	66.6251
RS	Virulence, Disease and Defense	Resistance to antibiotics and toxic compounds	Beta-lactamase	19196		-10.0486	43.6676	69.2432
RS	Virulence, Disease and Defense	Resistance to antibiotics and toxic compounds	Bile_hydrolysis	746		-10.8174	43.0152	70.1702
RS	Virulence, Disease and Defense	Resistance to antibiotics and toxic compounds	BlaR1_Family_Regulatory_Sensor-transducer_Disambiguation	15438		-11.702	47.1615	72.572
RS	Virulence, Disease and Defense	NULL	C_jejuni_colonization_of_chick_caeca	9038		-11.3355	46.0498	72.1731
RS	Virulence, Disease and Defense	Resistance to antibiotics and toxic compounds	Cadmium_resistance	263		-9.82481	46.2589	67.7948
RS	Virulence, Disease and Defense	Toxins and superantigens	Cholera_toxin	0		NaN	NaN	NaN
RS	Virulence, Disease and Defense	Resistance to antibiotics and toxic compounds	Cobalt-zinc-cadmium_resistance	48241		-11.7824	47.9143	71.8193
RS	Virulence, Disease and Defense	Resistance to antibiotics and toxic compounds	Copper_homeostasis	16682		-12.3223	46.5686	72.9657
RS	Virulence, Disease and Defense	Resistance to antibiotics and toxic compounds	Copper_homeostasis:_copper_tolerance	2905		-10.7855	45.6812	70.724
RS	Virulence, Disease and Defense	Invasion and intracellular resistance	Cytolysin_and_Lipase_operon_in_Vibrio	141		-10.4962	43.6739	72.107
RS	Virulence, Disease and Defense	Toxins and superantigens	Diphtheria_toxin	18		-10.7775	43.7781	71.7687
RS	Virulence, Disease and Defense	Resistance to antibiotics and toxic compounds	Erythromycin_resistance	617		-10.3108	44.8156	72.54
RS	Virulence, Disease and Defense	Resistance to antibiotics and toxic compounds	Fosfomycin_resistance	18		-11.1111	45.9444	69.3804
RS	Virulence, Disease and Defense	Invasion and intracellular resistance	Listeria_surface_proteins:_Internalin-like_proteins	635		-8.4092	40.1659	67.5281
RS	Virulence, Disease and Defense	Invasion and intracellular resistance	Listeria_surface_proteins:_LPXTG_motif	428		-9.66545	43.1335	72.4183
RS	Virulence, Disease and Defense	Resistance to antibiotics and toxic compounds	Lysozyme_inhibitors	2		-11	39.5	82.37
RS	Virulence, Disease and Defense	Detection	MLST	2804		-13.4974	48.6316	74.0728
RS	Virulence, Disease and Defense	Bacteriocins, ribosomally synthesized antibacterial peptides	Marinocine,_a_broad-spectrum_antibacterial_protein	160		-9.03707	38.7193	72.1911
RS	Virulence, Disease and Defense	Adhesion	Mediator_of_hyperadherence_YidE_in_Enterobacteria_and_its_conserved_region	574		-11.2246	44.0073	75.5141
RS	Virulence, Disease and Defense	Resistance to antibiotics and toxic compounds	Mercuric_reductase	1601		-11.6611	47.0779	71.0948
RS	Virulence, Disease and Defense	Resistance to antibiotics and toxic compounds	Mercury_resistance_operon	583		-10.4902	45.7996	70.2435
RS	Virulence, Disease and Defense	Resistance to antibiotics and toxic compounds	Methicillin_resistance_in_Staphylococci	5586		-10.2644	44.8886	70.8488
RS	Virulence, Disease and Defense	Resistance to antibiotics and toxic compounds	MexA-MexB-OprM_Multidrug_Efflux_System	15		-11.6667	51.5335	69.1299
RS	Virulence, Disease and Defense	Resistance to antibiotics and toxic compounds	MexE-MexF-OprN_Multidrug_Efflux_System	4670		-12.78	49.619	72.7598
RS	Virulence, Disease and Defense	Resistance to antibiotics and toxic compounds	Multidrug_Resistance_Efflux_Pumps	38002		-12.047	48.5532	72.3692
RS	Virulence, Disease and Defense	Resistance to antibiotics and toxic compounds	Multidrug_Resistance_Operon_mdtRP_of_Bacillus	103		-8.34924	42.8644	63.47
RS	Virulence, Disease and Defense	Resistance to antibiotics and toxic compounds	Multidrug_efflux_pump_in_Campylobacter_jejuni_(CmeABC_operon)	5104		-11.8921	48.2964	71.744
RS	Virulence, Disease and Defense	Resistance to antibiotics and toxic compounds	Multiple_Antibiotic_Resistance_MAR_locus	22		-6.68173	34.6364	73.4615
RS	Virulence, Disease and Defense	Toxins and superantigens	Pertussis_toxin	22		-13.5453	45.9092	81.4807
RS	Virulence, Disease and Defense	Resistance to antibiotics and toxic compounds	Polymyxin_Synthetase_Gene_Cluster_in_Bacillus	209		-10.8321	46.0385	69.9559
RS	Virulence, Disease and Defense	Resistance to antibiotics and toxic compounds	Resistance_to_Vancomycin	969		-13.2236	46.5688	77.2991
RS	Virulence, Disease and Defense	Resistance to antibiotics and toxic compounds	Resistance_to_chromium_compounds	3338		-12.7153	46.8446	74.3078
RS	Virulence, Disease and Defense	Resistance to antibiotics and toxic compounds	Resistance_to_fluoroquinolones	12648		-14.92	50.361	76.868
RS	Virulence, Disease and Defense	Toxins and superantigens	Staphylococcus_Two-component_and_Pore-forming_Cytolysins	1		-5	38	60.53
RS	Virulence, Disease and Defense	NULL	Streptococcus_agalactiae_virulome	1963		-10.5406	45.7711	69.8783
RS	Virulence, Disease and Defense	Resistance to antibiotics and toxic compounds	Streptococcus_pneumoniae_Vancomycin_Tolerance_Locus	1		-5	36	63.89
RS	Virulence, Disease and Defense	NULL	Streptococcus_pyogenes_Virulome	1066		-11.0963	44.0857	71.2443
RS	Virulence, Disease and Defense	Adhesion	Streptococcus_pyogenes_recombinatorial_zone	2183		-10.2484	41.8973	71.9098
RS	Virulence, Disease and Defense	Toxins and superantigens	Streptolysin_S_Biosynthesis_and_Transport	1160		-13.1382	48.0126	74.5679
RS	Virulence, Disease and Defense	Resistance to antibiotics and toxic compounds	Streptothricin_resistance	11		-17.9087	47.9092	86.3202
RS	Virulence, Disease and Defense	Resistance to antibiotics and toxic compounds	Teicoplanin-resistance_in_Staphylococcus	0		NaN	NaN	NaN
RS	Virulence, Disease and Defense	Resistance to antibiotics and toxic compounds	The_mdtABCD_multidrug_resistance_cluster	4815		-10.8119	47.4487	69.7899
RS	Virulence, Disease and Defense	Bacteriocins, ribosomally synthesized antibacterial peptides	Tolerance_to_colicin_E2	1102		-10.3754	43.7481	72.3679
RS	Virulence, Disease and Defense	Resistance to antibiotics and toxic compounds	Zinc_resistance	12203		-10.306	46.0275	69.096
				7006757

## Sheet: Siderophores
										7006757	7181858
										RS	BS			RS	BS
RS	Iron acquisition and metabolism	NULL	ABC-type_iron_transport_system	921			Iron acquisition and metabolism	Siderophores	Siderophores	8982	8804			0.00128191	0.00122587
RS	Iron acquisition and metabolism	NULL	ABC_transporter_[iron.B12.siderophore.hemin]	463
RS	Iron acquisition and metabolism	NULL	Campylobacter_Iron_Metabolism	6478
RS	Iron acquisition and metabolism	NULL	Encapsulating_protein_for_DyP-type_peroxidase_and_ferritin-like_protein_oligomers	519
RS	Iron acquisition and metabolism	NULL	Ferrous_iron_transporter_EfeUOB,_low-pH-induced	1117
RS	Iron acquisition and metabolism	NULL	Heme,_hemin_uptake_and_utilization_systems_in_GramNegatives	3810
RS	Iron acquisition and metabolism	NULL	Heme,_hemin_uptake_and_utilization_systems_in_GramPositives	1842
RS	Iron acquisition and metabolism	NULL	Hemin_transport_system	1315
RS	Iron acquisition and metabolism	NULL	Iron_acquisition_in_Streptococcus	1487
RS	Iron acquisition and metabolism	NULL	Iron_acquisition_in_Vibrio	14787
RS	Iron acquisition and metabolism	NULL	Iron_Scavenging_cluster_in_Thermus	840
RS	Iron acquisition and metabolism	Siderophores	Alcaligin_Siderophore	5
RS	Iron acquisition and metabolism	Siderophores	Bacillibactin_Siderophore	243
RS	Iron acquisition and metabolism	Siderophores	Petrobactin-mediated_iron_uptake_system	5
RS	Iron acquisition and metabolism	Siderophores	Salmochelin-mediated_Iron_Acquisition	18
RS	Iron acquisition and metabolism	Siderophores	Siderophore_[Alcaligin-like]	34
RS	Iron acquisition and metabolism	Siderophores	Siderophore_Achromobactin	44
RS	Iron acquisition and metabolism	Siderophores	Siderophore_Aerobactin	43
RS	Iron acquisition and metabolism	Siderophores	Siderophore_Anthrachelin	22
RS	Iron acquisition and metabolism	Siderophores	Siderophore_assembly_kit	2729
RS	Iron acquisition and metabolism	Siderophores	Siderophore_Desferrioxamine_E	83
RS	Iron acquisition and metabolism	Siderophores	Siderophore_Enterobactin	40
RS	Iron acquisition and metabolism	Siderophores	Siderophore_pyochelin	106
RS	Iron acquisition and metabolism	Siderophores	Siderophore_Pyoverdine	4976
RS	Iron acquisition and metabolism	Siderophores	Siderophore_Staphylobactin	5
RS	Iron acquisition and metabolism	Siderophores	Siderophore_Yersiniabactin_Biosynthesis	533
RS	Iron acquisition and metabolism	Siderophores	Iron_siderophore_sensor_&_receptor_system	84
RS	Iron acquisition and metabolism	Siderophores	Vibrioferrin_synthesis	12
RS	Iron acquisition and metabolism	NULL	Transport_of_Iron	5757
RS	Iron acquisition and metabolism	NULL	Iron(III)_dicitrate_transport_system_Fec	492
BS	Iron acquisition and metabolism	NULL	ABC-type_iron_transport_system	1018
BS	Iron acquisition and metabolism	NULL	ABC_transporter_[iron.B12.siderophore.hemin]	474
BS	Iron acquisition and metabolism	NULL	Campylobacter_Iron_Metabolism	6563
BS	Iron acquisition and metabolism	NULL	Encapsulating_protein_for_DyP-type_peroxidase_and_ferritin-like_protein_oligomers	539
BS	Iron acquisition and metabolism	NULL	Ferrous_iron_transporter_EfeUOB,_low-pH-induced	1262
BS	Iron acquisition and metabolism	NULL	Heme,_hemin_uptake_and_utilization_systems_in_GramNegatives	3787
BS	Iron acquisition and metabolism	NULL	Heme,_hemin_uptake_and_utilization_systems_in_GramPositives	1898
BS	Iron acquisition and metabolism	NULL	Hemin_transport_system	1259
BS	Iron acquisition and metabolism	NULL	Iron_acquisition_in_Streptococcus	1423
BS	Iron acquisition and metabolism	NULL	Iron_acquisition_in_Vibrio	15251
BS	Iron acquisition and metabolism	NULL	Iron_Scavenging_cluster_in_Thermus	875
BS	Iron acquisition and metabolism	Siderophores	Iron_siderophore_sensor_&_receptor_system	68
BS	Iron acquisition and metabolism	Siderophores	Petrobactin-mediated_iron_uptake_system	7
BS	Iron acquisition and metabolism	Siderophores	Salmochelin-mediated_Iron_Acquisition	16
BS	Iron acquisition and metabolism	Siderophores	Siderophore_[Alcaligin-like]	17
BS	Iron acquisition and metabolism	Siderophores	Siderophore_Achromobactin	38
BS	Iron acquisition and metabolism	Siderophores	Siderophore_Aerobactin	43
BS	Iron acquisition and metabolism	Siderophores	Siderophore_Anthrachelin	26
BS	Iron acquisition and metabolism	Siderophores	Siderophore_assembly_kit	2717
BS	Iron acquisition and metabolism	Siderophores	Siderophore_Desferrioxamine_E	41
BS	Iron acquisition and metabolism	Siderophores	Siderophore_Enterobactin	55
BS	Iron acquisition and metabolism	Siderophores	Siderophore_pyochelin	95
BS	Iron acquisition and metabolism	Siderophores	Siderophore_Pyoverdine	4871
BS	Iron acquisition and metabolism	Siderophores	Siderophore_Staphylobactin	5
BS	Iron acquisition and metabolism	Siderophores	Siderophore_Yersiniabactin_Biosynthesis	528
BS	Iron acquisition and metabolism	Siderophores	Vibrioferrin_synthesis	13
BS	Iron acquisition and metabolism	Siderophores	Alcaligin_Siderophore	11
BS	Iron acquisition and metabolism	Siderophores	Bacillibactin_Siderophore	253
BS	Iron acquisition and metabolism	NULL	Transport_of_Iron	5699
BS	Iron acquisition and metabolism	NULL	Iron(III)_dicitrate_transport_system_Fec	504

## Sheet: PlantHormones
							7006757	7181858
							RS	BS
RS	Secondary Metabolism	Plant Hormones	Auxin_biosynthesis	6828	Secondary Metabolism	Plant Hormones	0.000974488	0.00102467
RS	Secondary Metabolism	Plant Hormones	Auxin_degradation	1954	Secondary Metabolism	Plant Hormones	0.000278874	0.00028029
BS	Secondary Metabolism	Plant Hormones	Auxin_biosynthesis	7359
BS	Secondary Metabolism	Plant Hormones	Auxin_degradation	2013

## Sheet: NitrogenMetabolism
				7006757	7181858		RelAbund
				RS	BS			RS	BS
Nitrogen Metabolism	NULL	Allantoin_Utilization		5353	5272		Allantoin_Utilization	0.000763977	0.000734072
Nitrogen Metabolism	NULL	Amidase_clustered_with_urea_and_nitrile_hydratase_functions		592	558		Amidase_clustered_with_urea_and_nitrile_hydratase_functions	8.44899e-05	7.76958e-05
Nitrogen Metabolism	NULL	Ammonia_assimilation		38563	38654		Ammonia_assimilation	0.00550369	0.00538217
Nitrogen Metabolism	NULL	Cyanate_hydrolysis		1979	1806		Cyanate_hydrolysis	0.000282442	0.000251467
Nitrogen Metabolism	NULL	Denitrification		7711	7861		Denitrification	0.00110051	0.00109456
Nitrogen Metabolism	NULL	Dissimilatory_nitrite_reductase		351	454		Dissimilatory_nitrite_reductase	5.00945e-05	6.32148e-05
Nitrogen Metabolism	NULL	Nitrate_and_nitrite_ammonification		30901	30365		Nitrate_and_nitrite_ammonification	0.00441017	0.00422801
Nitrogen Metabolism	NULL	Nitric_oxide_synthase		9285	9609		Nitric_oxide_synthase	0.00132515	0.00133795
Nitrogen Metabolism	NULL	Nitrilase		92	83		Nitrilase	1.31302e-05	1.15569e-05
Nitrogen Metabolism	NULL	Nitrogen_fixation		3548	3362		Nitrogen_fixation	0.000506368	0.000468124
Nitrogen Metabolism	NULL	Nitrosative_stress		2185	2253		Nitrosative_stress	0.000311842	0.000313707

## Sheet: StressMetabolism
				7006757	7181858
				RS	BS					RS	BS				RS	BS
RS	Stress Response	Acid stress	Acid_resistance_mechanisms	4578	4601		Stress Response	Acid stress	Acid_resistance_mechanisms	0.000653369	0.000640642		Stress Response	Acid stress	0.000670924	0.000657769
RS	Stress Response	Acid stress	Glutamate_transporter_involved_in_acid_tolerance_in_Streptococcus	123	123		Stress Response	Acid stress	Glutamate_transporter_involved_in_acid_tolerance_in_Streptococcus	1.75545e-05	1.71265e-05		Stress Response	Cold shock	0.000504085	0.000494023
RS	Stress Response	Cold shock	Cold_shock,_CspA_family_of_proteins	3532	3548		Stress Response	Cold shock	Cold_shock,_CspA_family_of_proteins	0.000504085	0.000494023		Stress Response	Dessication stress	5.70878e-06	5.56959e-06
RS	Stress Response	Dessication stress	O-antigen_capsule_important_for_environmental_persistence	40	40		Stress Response	Dessication stress	O-antigen_capsule_important_for_environmental_persistence	5.70878e-06	5.56959e-06		Stress Response	Detoxification	0.000958218	0.000964374
RS	Stress Response	Detoxification	Glutathione-dependent_pathway_of_formaldehyde_detoxification	2177	2196		Stress Response	Detoxification	Glutathione-dependent_pathway_of_formaldehyde_detoxification	0.0003107	0.00030577		Stress Response	Heat shock	0.00432354	0.00431239
RS	Stress Response	Detoxification	Tellurite_resistance:_Chromosomal_determinants	18	27		Stress Response	Detoxification	Tellurite_resistance:_Chromosomal_determinants	2.56895e-06	3.75947e-06		Stress Response	Osmotic stress	0.00573703	0.00569685
RS	Stress Response	Detoxification	Uptake_of_selenate_and_selenite	4519	4703		Stress Response	Detoxification	Uptake_of_selenate_and_selenite	0.000644949	0.000654844		Stress Response	Oxidative stress	0.0102657	0.0102582
RS	Stress Response	Heat shock	Heat_shock_dnaK_gene_cluster_extended	30294	30971		Stress Response	Heat shock	Heat_shock_dnaK_gene_cluster_extended	0.00432354	0.00431239		Stress Response	Periplasmic Stress	0.000637099	0.00064092
RS	Stress Response	NULL	Bacterial_hemoglobins	8231	8459		Stress Response	NULL	Bacterial_hemoglobins	0.00117472	0.00117783
RS	Stress Response	NULL	Carbon_Starvation	4088	4076		Stress Response	NULL	Carbon_Starvation	0.000583437	0.000567541
RS	Stress Response	NULL	Commensurate_regulon_activation	16	28		Stress Response	NULL	Commensurate_regulon_activation	2.28351e-06	3.89871e-06
RS	Stress Response	NULL	Dimethylarginine_metabolism	1105	1085		Stress Response	NULL	Dimethylarginine_metabolism	0.000157705	0.000151075
RS	Stress Response	NULL	Flavohaemoglobin	1456	1561		Stress Response	NULL	Flavohaemoglobin	0.000207799	0.000217353
RS	Stress Response	NULL	Hfl_operon	3836	3779		Stress Response	NULL	Hfl_operon	0.000547472	0.000526187
RS	Stress Response	NULL	Phage_shock_protein_(psp)_operon	1121	1165		Stress Response	NULL	Phage_shock_protein_(psp)_operon	0.000159988	0.000162214
RS	Stress Response	NULL	SigmaB_stress_responce_regulation	7602	8169		Stress Response	NULL	SigmaB_stress_responce_regulation	0.00108495	0.00113745
RS	Stress Response	NULL	Sugar-phosphate_stress_regulation	3	0		Stress Response	NULL	Sugar-phosphate_stress_regulation	4.28158e-07	0
RS	Stress Response	NULL	Universal_stress_protein_family	1772	1862		Stress Response	NULL	Universal_stress_protein_family	0.000252899	0.000259264
RS	Stress Response	Osmotic stress	Betaine_biosynthesis_from_glycine	30	34		Stress Response	Osmotic stress	Betaine_biosynthesis_from_glycine	4.28158e-06	4.73415e-06
RS	Stress Response	Osmotic stress	Choline_and_Betaine_Uptake_and_Betaine_Biosynthesis	12973	13349		Stress Response	Osmotic stress	Choline_and_Betaine_Uptake_and_Betaine_Biosynthesis	0.0018515	0.00185871
RS	Stress Response	Osmotic stress	Ectoine_biosynthesis_and_regulation	239	222		Stress Response	Osmotic stress	Ectoine_biosynthesis_and_regulation	3.41099e-05	3.09112e-05
RS	Stress Response	Osmotic stress	Osmoprotectant_ABC_transporter_YehZYXW_of_Enterobacteriales	92	94		Stress Response	Osmotic stress	Osmoprotectant_ABC_transporter_YehZYXW_of_Enterobacteriales	1.31302e-05	1.30885e-05
RS	Stress Response	Osmotic stress	Osmoregulation	4706	4661		Stress Response	Osmotic stress	Osmoregulation	0.000671637	0.000648996
RS	Stress Response	Osmotic stress	Osmotic_stress_cluster	425	458		Stress Response	Osmotic stress	Osmotic_stress_cluster	6.06557e-05	6.37718e-05
RS	Stress Response	Osmotic stress	Synthesis_of_osmoregulated_periplasmic_glucans	21733	22096		Stress Response	Osmotic stress	Synthesis_of_osmoregulated_periplasmic_glucans	0.00310172	0.00307664
RS	Stress Response	Oxidative stress	CoA_disulfide_thiol-disulfide_redox_system	139	132		Stress Response	Oxidative stress	CoA_disulfide_thiol-disulfide_redox_system	1.9838e-05	1.83796e-05
RS	Stress Response	Oxidative stress	Glutaredoxins	565	594		Stress Response	Oxidative stress	Glutaredoxins	8.06364e-05	8.27084e-05
RS	Stress Response	Oxidative stress	Glutathione:_Biosynthesis_and_gamma-glutamyl_cycle	13845	14072		Stress Response	Oxidative stress	Glutathione:_Biosynthesis_and_gamma-glutamyl_cycle	0.00197595	0.00195938
RS	Stress Response	Oxidative stress	Glutathione:_Non-redox_reactions	6864	6905		Stress Response	Oxidative stress	Glutathione:_Non-redox_reactions	0.000979626	0.00096145
RS	Stress Response	Oxidative stress	Glutathione:_Redox_cycle	3196	3176		Stress Response	Oxidative stress	Glutathione:_Redox_cycle	0.000456131	0.000442225
RS	Stress Response	Oxidative stress	Glutathione_analogs:_mycothiol	4188	4624		Stress Response	Oxidative stress	Glutathione_analogs:_mycothiol	0.000597709	0.000643845
RS	Stress Response	Oxidative stress	Glutathionylspermidine_and_Trypanothione	132	130		Stress Response	Oxidative stress	Glutathionylspermidine_and_Trypanothione	1.8839e-05	1.81012e-05
RS	Stress Response	Oxidative stress	NADPH:quinone_oxidoreductase_2	235	196		Stress Response	Oxidative stress	NADPH:quinone_oxidoreductase_2	3.35391e-05	2.7291e-05
RS	Stress Response	Oxidative stress	Oxidative_stress	15470	15720		Stress Response	Oxidative stress	Oxidative_stress	0.00220787	0.00218885
RS	Stress Response	Oxidative stress	Protection_from_Reactive_Oxygen_Species	7126	7307		Stress Response	Oxidative stress	Protection_from_Reactive_Oxygen_Species	0.00101702	0.00101742
RS	Stress Response	Oxidative stress	Redox-dependent_regulation_of_nucleus_processes	3760	3879		Stress Response	Oxidative stress	Redox-dependent_regulation_of_nucleus_processes	0.000536625	0.000540111
RS	Stress Response	Oxidative stress	Regulation_of_Oxidative_Stress_Response	13001	13512		Stress Response	Oxidative stress	Regulation_of_Oxidative_Stress_Response	0.00185549	0.00188141
RS	Stress Response	Oxidative stress	Rubrerythrin	3408	3426		Stress Response	Oxidative stress	Rubrerythrin	0.000486388	0.000477035
RS	Stress Response	Periplasmic Stress	Periplasmic_Acid_Stress_Response_in_Enterobacteria	9	5		Stress Response	Periplasmic Stress	Periplasmic_Acid_Stress_Response_in_Enterobacteria	1.28447e-06	6.96199e-07
RS	Stress Response	Periplasmic Stress	Periplasmic_Stress_Response	4455	4598		Stress Response	Periplasmic Stress	Periplasmic_Stress_Response	0.000635815	0.000640224

## Sheet: Sulfur metabolism
				7006757	7181858
				RS	BS						RS	BS
RS	Sulfur Metabolism	Inorganic sulfur assimilation	Inorganic_Sulfur_Assimilation	25832	26140			RS	Sulfur Metabolism	Inorganic sulfur assimilation	0.00368673	0.00363973
RS	Sulfur Metabolism	Organic sulfur assimilation		25426	25527			RS	Sulfur Metabolism	Organic sulfur assimilation	0.00362878	0.00355437

## Sheet: Dormancy
				7006757	7181858
				RS	BS			RS	BS
RS	Dormancy and Sporulation	NULL	Bacillus_Sporulation_Killing_Factor_A_Biosynthetic_Cluster	1				0.00125465	0.00131122
RS	Dormancy and Sporulation	NULL	Bacillus_biofilm_matrix_protein_component_TasA_and_homologs	28
RS	Dormancy and Sporulation	Spore DNA protection	Dipicolinate_Synthesis	11
RS	Dormancy and Sporulation	NULL	Exosporium	56
RS	Dormancy and Sporulation	NULL	Persister_Cells	1699
RS	Dormancy and Sporulation	Spore DNA protection	Small_acid-soluble_spore_proteins	24
RS	Dormancy and Sporulation	NULL	SpoVS_protein_family	74
RS	Dormancy and Sporulation	NULL	Spore_Core_Dehydration	697
RS	Dormancy and Sporulation	NULL	Spore_germination	233
RS	Dormancy and Sporulation	NULL	Spore_pigment_biosynthetic_cluster_in_Actinomycetes	255
RS	Dormancy and Sporulation	NULL	Sporulation-associated_proteins_with_broader_functions	1367
RS	Dormancy and Sporulation	NULL	Sporulation_Cluster	3569
RS	Dormancy and Sporulation	NULL	Sporulation_Cluster_III_A	18
RS	Dormancy and Sporulation	NULL	Sporulation_draft	99
RS	Dormancy and Sporulation	NULL	Sporulation_gene_orphans	660
				8791
BS	Dormancy and Sporulation	NULL	Bacillus_Sporulation_Killing_Factor_A_Biosynthetic_Cluster	0
BS	Dormancy and Sporulation	NULL	Bacillus_biofilm_matrix_protein_component_TasA_and_homologs	36
BS	Dormancy and Sporulation	Spore DNA protection	Dipicolinate_Synthesis	13
BS	Dormancy and Sporulation	NULL	Exosporium	51
BS	Dormancy and Sporulation	NULL	Persister_Cells	1841
BS	Dormancy and Sporulation	Spore DNA protection	Small_acid-soluble_spore_proteins	26
BS	Dormancy and Sporulation	NULL	SpoVS_protein_family	62
BS	Dormancy and Sporulation	NULL	Spore_Core_Dehydration	733
BS	Dormancy and Sporulation	NULL	Spore_germination	285
BS	Dormancy and Sporulation	NULL	Spore_pigment_biosynthetic_cluster_in_Actinomycetes	262
BS	Dormancy and Sporulation	NULL	Sporulation-associated_proteins_with_broader_functions	1461
BS	Dormancy and Sporulation	NULL	Sporulation_Cluster	3845
BS	Dormancy and Sporulation	NULL	Sporulation_Cluster_III_A	21
BS	Dormancy and Sporulation	NULL	Sporulation_draft	74
BS	Dormancy and Sporulation	NULL	Sporulation_gene_orphans	707
				9417

## Sheet: CarbohydrateMetab
										7006757	7181858
										RS	BS				RS	BS
RS	Carbohydrates	Aminosugars	Chitin_and_N-acetylglucosamine_utilization	10498				Carbohydrates	Aminosugars	13760	15841		Carbohydrates	Aminosugars	0.00196382	0.0022057
RS	Carbohydrates	Aminosugars	Fructoselysine_(Amadori_product)_utilization_pathway	2				Carbohydrates	Central carbohydrate metabolism	306216	314715		Carbohydrates	Central carbohydrate metabolism	0.043703	0.0438208
RS	Carbohydrates	Aminosugars	N-Acetyl-Galactosamine_and_Galactosamine_Utilization	3197				Carbohydrates	CO2 fixation	52996	54104		Carbohydrates	CO2 fixation	0.00756356	0.00753343
RS	Carbohydrates	Aminosugars	Neotrehalosadiamine_(NTD)_Biosynthesis_Operon	63				Carbohydrates	Di- and oligosaccharides	93934	96165		Carbohydrates	Di- and oligosaccharides	0.0134062	0.01339
RS	Carbohydrates	Central carbohydrate metabolism	Dehydrogenase_complexes	30216				Carbohydrates	Fermentation	68737	69928		Carbohydrates	Fermentation	0.0098101	0.00973676
RS	Carbohydrates	Central carbohydrate metabolism	Dihydroxyacetone_kinases	2713				Carbohydrates	Glycoside hydrolases	3494	3994		Carbohydrates	Glycoside hydrolases	0.000498662	0.000556123
RS	Carbohydrates	Central carbohydrate metabolism	Entner-Doudoroff_Pathway	27968				Carbohydrates	Monosaccharides	112735	117469		Carbohydrates	Monosaccharides	0.0160895	0.0163564
RS	Carbohydrates	Central carbohydrate metabolism	Ethylmalonyl-CoA_pathway_of_C2_assimilation	6672				Carbohydrates	One-carbon Metabolism	93848	95746		Carbohydrates	One-carbon Metabolism	0.0133939	0.0133316
RS	Carbohydrates	Central carbohydrate metabolism	Glycolate,_glyoxylate_interconversions	9365				Carbohydrates	Organic acids	50607	52180		Carbohydrates	Organic acids	0.0072226	0.00726553
RS	Carbohydrates	Central carbohydrate metabolism	Glycolysis_and_Gluconeogenesis	31270				Carbohydrates	Polysaccharides	24772	25315		Carbohydrates	Polysaccharides	0.00353544	0.00352485
RS	Carbohydrates	Central carbohydrate metabolism	Glycolysis_and_Gluconeogenesis,_including_Archaeal_enzymes	17057				Carbohydrates	Sugar alcohols	47155	48917		Carbohydrates	Sugar alcohols	0.00672993	0.00681119
RS	Carbohydrates	Central carbohydrate metabolism	Glyoxylate_bypass	18394
RS	Carbohydrates	Central carbohydrate metabolism	HPr_kinase_and_hprK_operon_in_Gram-positive_organisms	1977
RS	Carbohydrates	Central carbohydrate metabolism	Methylglyoxal_Metabolism	15587
RS	Carbohydrates	Central carbohydrate metabolism	Particulate_methane_monooxygenase_(pMMO)	8
RS	Carbohydrates	Central carbohydrate metabolism	Pentose_phosphate_pathway	25045
RS	Carbohydrates	Central carbohydrate metabolism	Peripheral_Glucose_Catabolism_Pathways	1072
RS	Carbohydrates	Central carbohydrate metabolism	Pyruvate:ferredoxin_oxidoreductase	5675
RS	Carbohydrates	Central carbohydrate metabolism	Pyruvate_Alanine_Serine_Interconversions	10211
RS	Carbohydrates	Central carbohydrate metabolism	Pyruvate_metabolism_I:_anaplerotic_reactions,_PEP	35522
RS	Carbohydrates	Central carbohydrate metabolism	Pyruvate_metabolism_II:_acetyl-CoA,_acetogenesis_from_pyruvate	28345
RS	Carbohydrates	Central carbohydrate metabolism	Soluble_methane_monooxygenase_(sMMO)	444
RS	Carbohydrates	Central carbohydrate metabolism	TCA_Cycle	38675
RS	Carbohydrates	CO2 fixation	CO2_uptake,_carboxysome	1620
RS	Carbohydrates	CO2 fixation	Calvin-Benson_cycle	22887
RS	Carbohydrates	CO2 fixation	Carboxysome	5815
RS	Carbohydrates	CO2 fixation	Photorespiration_(oxidative_C2_cycle)	22674
RS	Carbohydrates	Di- and oligosaccharides	Beta-Glucoside_Metabolism	6483
RS	Carbohydrates	Di- and oligosaccharides	Fructooligosaccharides(FOS)_and_Raffinose_Utilization	6687
RS	Carbohydrates	Di- and oligosaccharides	Lactose_and_Galactose_Uptake_and_Utilization	9626
RS	Carbohydrates	Di- and oligosaccharides	Lactose_utilization	2400
RS	Carbohydrates	Di- and oligosaccharides	Maltose_and_Maltodextrin_Utilization	32511
RS	Carbohydrates	Di- and oligosaccharides	Melibiose_Utilization	40
RS	Carbohydrates	Di- and oligosaccharides	Sucrose_utilization	1062
RS	Carbohydrates	Di- and oligosaccharides	Sucrose_utilization_Shewanella	447
RS	Carbohydrates	Di- and oligosaccharides	Trehalose_Biosynthesis	31740
RS	Carbohydrates	Di- and oligosaccharides	Trehalose_Uptake_and_Utilization	2839
RS	Carbohydrates	Di- and oligosaccharides	Unknown_oligosaccharide_utilization_Sde_1396	99
RS	Carbohydrates	Fermentation	Acetoin,_butanediol_metabolism	14030
RS	Carbohydrates	Fermentation	Acetone_Butanol_Ethanol_Synthesis	13249
RS	Carbohydrates	Fermentation	Acetyl-CoA_fermentation_to_Butyrate	14630
RS	Carbohydrates	Fermentation	Butanol_Biosynthesis	3920
RS	Carbohydrates	Fermentation	Fermentations:_Lactate	9647
RS	Carbohydrates	Fermentation	Fermentations:_Mixed_acid	13261
RS	Carbohydrates	Glycoside hydrolases	Predicted_carbohydrate_hydrolases	3494
RS	Carbohydrates	Monosaccharides	2-Ketogluconate_Utilization	404
RS	Carbohydrates	Monosaccharides	D-Galacturonate_and_D-Glucuronate_Utilization	16356
RS	Carbohydrates	Monosaccharides	D-Sorbitol(D-Glucitol)_and_L-Sorbose_Utilization	549
RS	Carbohydrates	Monosaccharides	D-Tagatose_and_Galactitol_Utilization	1839
RS	Carbohydrates	Monosaccharides	D-allose_utilization	93
RS	Carbohydrates	Monosaccharides	D-galactarate,_D-glucarate_and_D-glycerate_catabolism	3819
RS	Carbohydrates	Monosaccharides	D-galactonate_catabolism	2695
RS	Carbohydrates	Monosaccharides	D-gluconate_and_ketogluconates_metabolism	11596
RS	Carbohydrates	Monosaccharides	D-ribose_utilization	8594
RS	Carbohydrates	Monosaccharides	Deoxyribose_and_Deoxynucleoside_Catabolism	8997
RS	Carbohydrates	Monosaccharides	Fructose_utilization	2788
RS	Carbohydrates	Monosaccharides	Hexose_Phosphate_Uptake_System	1058
RS	Carbohydrates	Monosaccharides	L-Arabinose_utilization	6520
RS	Carbohydrates	Monosaccharides	L-ascorbate_utilization_(and_related_gene_clusters)	205
RS	Carbohydrates	Monosaccharides	L-fucose_utilization	3494
RS	Carbohydrates	Monosaccharides	L-fucose_utilization_temp	3737
RS	Carbohydrates	Monosaccharides	L-rhamnose_utilization	19179
RS	Carbohydrates	Monosaccharides	Mannose_Metabolism	6839
RS	Carbohydrates	Monosaccharides	Xylose_utilization	13973
RS	Carbohydrates	NULL	Acetone_carboxylase	89
RS	Carbohydrates	NULL	Carbon_storage_regulator	23
RS	Carbohydrates	NULL	Conserved_cluster_around_inner_membrane_protein_gene_yghQ,_probably_involved_in_polysaccharide_biosynthesis	9
RS	Carbohydrates	NULL	Lacto-N-Biose_I_and_Galacto-N-Biose_Metabolic_Pathway	4855
RS	Carbohydrates	NULL	Sugar_utilization_in_Thermotogales	52837
RS	Carbohydrates	NULL	Uncharacterized_sugar_kinase_cluster_(ygc)	36
RS	Carbohydrates	NULL	Unknown_carbohydrate_utilization_(_cluster_Ydj_)	1874
RS	Carbohydrates	NULL	Unknown_carbohydrate_utilization_(_cluster_Yeg_)	2814
RS	Carbohydrates	NULL	Unknown_sugar_utilization_(cluster_yphABCDEFG)	336
RS	Carbohydrates	NULL	VC0266	274
RS	Carbohydrates	NULL	beta-glucuronide_utilization	107
RS	Carbohydrates	One-carbon Metabolism	Formaldehyde_assimilation:_Ribulose_monophosphate_pathway	470
RS	Carbohydrates	One-carbon Metabolism	Methanogenesis	2749
RS	Carbohydrates	One-carbon Metabolism	Methanogenesis_from_methylated_compounds	222
RS	Carbohydrates	One-carbon Metabolism	One-carbon_metabolism_by_tetrahydropterines	3657
RS	Carbohydrates	One-carbon Metabolism	Serine-glyoxylate_cycle	86750
RS	Carbohydrates	Organic acids	2-methylcitrate_to_2-methylaconitate_metabolism_cluster	543
RS	Carbohydrates	Organic acids	Alpha-acetolactate_operon	38
RS	Carbohydrates	Organic acids	Glycerate_metabolism	6982
RS	Carbohydrates	Organic acids	Isobutyryl-CoA_to_Propionyl-CoA_Module	7850
RS	Carbohydrates	Organic acids	Lactate_utilization	9622
RS	Carbohydrates	Organic acids	Malonate_decarboxylase	629
RS	Carbohydrates	Organic acids	Methylcitrate_cycle	4482
RS	Carbohydrates	Organic acids	Propionate-CoA_to_Succinate_Module	11207
RS	Carbohydrates	Organic acids	Propionyl-CoA_to_Succinyl-CoA_Module	7751
RS	Carbohydrates	Organic acids	Tricarballylate_Utilization	1503
RS	Carbohydrates	Polysaccharides	Alpha-Amylase_locus_in_Streptocococcus	1697
RS	Carbohydrates	Polysaccharides	Cellulosome	1983
RS	Carbohydrates	Polysaccharides	Glycogen_metabolism	20987
RS	Carbohydrates	Polysaccharides	Unknown_carbohydrate_utilization_containing_Fructose-bisphosphate_aldolase	3
RS	Carbohydrates	Polysaccharides	Xyloglucan_Utilization	102
RS	Carbohydrates	Sugar alcohols	Erythritol_utilization	517
RS	Carbohydrates	Sugar alcohols	Ethanolamine_utilization	5457
RS	Carbohydrates	Sugar alcohols	Glycerol_and_Glycerol-3-phosphate_Uptake_and_Utilization	14996
RS	Carbohydrates	Sugar alcohols	Glycerol_fermenation_to_1,3-propanediol	424
RS	Carbohydrates	Sugar alcohols	Inositol_catabolism	20963
RS	Carbohydrates	Sugar alcohols	Mannitol_Utilization	3123
RS	Carbohydrates	Sugar alcohols	Propanediol_utilization	1675
BS	Carbohydrates	Aminosugars	(GlcNAc)2_Catabolic_Operon	1176
BS	Carbohydrates	Aminosugars	Chitin_and_N-acetylglucosamine_utilization	11153
BS	Carbohydrates	Aminosugars	Fructoselysine_(Amadori_product)_utilization_pathway	8
BS	Carbohydrates	Aminosugars	N-Acetyl-Galactosamine_and_Galactosamine_Utilization	3401
BS	Carbohydrates	Aminosugars	Neotrehalosadiamine_(NTD)_Biosynthesis_Operon	103
BS	Carbohydrates	Central carbohydrate metabolism	Dehydrogenase_complexes	32062
BS	Carbohydrates	Central carbohydrate metabolism	Dihydroxyacetone_kinases	2625
BS	Carbohydrates	Central carbohydrate metabolism	Entner-Doudoroff_Pathway	28292
BS	Carbohydrates	Central carbohydrate metabolism	Ethylmalonyl-CoA_pathway_of_C2_assimilation	7026
BS	Carbohydrates	Central carbohydrate metabolism	Glycolate,_glyoxylate_interconversions	9512
BS	Carbohydrates	Central carbohydrate metabolism	Glycolysis_and_Gluconeogenesis	32539
BS	Carbohydrates	Central carbohydrate metabolism	Glycolysis_and_Gluconeogenesis,_including_Archaeal_enzymes	17231
BS	Carbohydrates	Central carbohydrate metabolism	Glyoxylate_bypass	19201
BS	Carbohydrates	Central carbohydrate metabolism	HPr_kinase_and_hprK_operon_in_Gram-positive_organisms	2004
BS	Carbohydrates	Central carbohydrate metabolism	Methylglyoxal_Metabolism	15647
BS	Carbohydrates	Central carbohydrate metabolism	Particulate_methane_monooxygenase_(pMMO)	2
BS	Carbohydrates	Central carbohydrate metabolism	Pentose_phosphate_pathway	25814
BS	Carbohydrates	Central carbohydrate metabolism	Peripheral_Glucose_Catabolism_Pathways	1131
BS	Carbohydrates	Central carbohydrate metabolism	Pyruvate:ferredoxin_oxidoreductase	5618
BS	Carbohydrates	Central carbohydrate metabolism	Pyruvate_Alanine_Serine_Interconversions	10324
BS	Carbohydrates	Central carbohydrate metabolism	Pyruvate_metabolism_I:_anaplerotic_reactions,_PEP	36545
BS	Carbohydrates	Central carbohydrate metabolism	Pyruvate_metabolism_II:_acetyl-CoA,_acetogenesis_from_pyruvate	28544
BS	Carbohydrates	Central carbohydrate metabolism	Soluble_methane_monooxygenase_(sMMO)	436
BS	Carbohydrates	Central carbohydrate metabolism	TCA_Cycle	40162
BS	Carbohydrates	CO2 fixation	CO2_uptake,_carboxysome	1740
BS	Carbohydrates	CO2 fixation	Calvin-Benson_cycle	23286
BS	Carbohydrates	CO2 fixation	Carboxysome	6056
BS	Carbohydrates	CO2 fixation	Photorespiration_(oxidative_C2_cycle)	23022
BS	Carbohydrates	Di- and oligosaccharides	Beta-Glucoside_Metabolism	6534
BS	Carbohydrates	Di- and oligosaccharides	Fructooligosaccharides(FOS)_and_Raffinose_Utilization	6644
BS	Carbohydrates	Di- and oligosaccharides	Lactose_and_Galactose_Uptake_and_Utilization	9951
BS	Carbohydrates	Di- and oligosaccharides	Lactose_utilization	2635
BS	Carbohydrates	Di- and oligosaccharides	Maltose_and_Maltodextrin_Utilization	33308
BS	Carbohydrates	Di- and oligosaccharides	Melibiose_Utilization	38
BS	Carbohydrates	Di- and oligosaccharides	Sucrose_utilization	999
BS	Carbohydrates	Di- and oligosaccharides	Sucrose_utilization_Shewanella	472
BS	Carbohydrates	Di- and oligosaccharides	Trehalose_Biosynthesis	32571
BS	Carbohydrates	Di- and oligosaccharides	Trehalose_Uptake_and_Utilization	2911
BS	Carbohydrates	Di- and oligosaccharides	Unknown_oligosaccharide_utilization_Sde_1396	102
BS	Carbohydrates	Fermentation	Acetoin,_butanediol_metabolism	14040
BS	Carbohydrates	Fermentation	Acetone_Butanol_Ethanol_Synthesis	13874
BS	Carbohydrates	Fermentation	Acetyl-CoA_fermentation_to_Butyrate	15005
BS	Carbohydrates	Fermentation	Butanol_Biosynthesis	3848
BS	Carbohydrates	Fermentation	Fermentations:_Lactate	9378
BS	Carbohydrates	Fermentation	Fermentations:_Mixed_acid	13783
BS	Carbohydrates	Glycoside hydrolases	Predicted_carbohydrate_hydrolases	3994
BS	Carbohydrates	Monosaccharides	2-Ketogluconate_Utilization	465
BS	Carbohydrates	Monosaccharides	D-Galacturonate_and_D-Glucuronate_Utilization	17311
BS	Carbohydrates	Monosaccharides	D-Sorbitol(D-Glucitol)_and_L-Sorbose_Utilization	626
BS	Carbohydrates	Monosaccharides	D-Tagatose_and_Galactitol_Utilization	1939
BS	Carbohydrates	Monosaccharides	D-allose_utilization	118
BS	Carbohydrates	Monosaccharides	D-galactarate,_D-glucarate_and_D-glycerate_catabolism	3860
BS	Carbohydrates	Monosaccharides	D-galactonate_catabolism	2899
BS	Carbohydrates	Monosaccharides	D-gluconate_and_ketogluconates_metabolism	11727
BS	Carbohydrates	Monosaccharides	D-ribose_utilization	8947
BS	Carbohydrates	Monosaccharides	Deoxyribose_and_Deoxynucleoside_Catabolism	9550
BS	Carbohydrates	Monosaccharides	Fructose_utilization	2857
BS	Carbohydrates	Monosaccharides	Hexose_Phosphate_Uptake_System	1086
BS	Carbohydrates	Monosaccharides	L-Arabinose_utilization	6420
BS	Carbohydrates	Monosaccharides	L-ascorbate_utilization_(and_related_gene_clusters)	193
BS	Carbohydrates	Monosaccharides	L-fucose_utilization	3575
BS	Carbohydrates	Monosaccharides	L-fucose_utilization_temp	3850
BS	Carbohydrates	Monosaccharides	L-rhamnose_utilization	19462
BS	Carbohydrates	Monosaccharides	Mannose_Metabolism	7733
BS	Carbohydrates	Monosaccharides	Xylose_utilization	14851
BS	Carbohydrates	NULL	Acetone_carboxylase	88
BS	Carbohydrates	NULL	Carbon_storage_regulator	28
BS	Carbohydrates	NULL	Conserved_cluster_around_inner_membrane_protein_gene_yghQ,_probably_involved_in_polysaccharide_biosynthesis	13
BS	Carbohydrates	NULL	Lacto-N-Biose_I_and_Galacto-N-Biose_Metabolic_Pathway	5199
BS	Carbohydrates	NULL	Sugar_utilization_in_Thermotogales	55284
BS	Carbohydrates	NULL	Uncharacterized_sugar_kinase_cluster_(ygc)	42
BS	Carbohydrates	NULL	Unknown_carbohydrate_utilization_(_cluster_Ydj_)	1827
BS	Carbohydrates	NULL	Unknown_carbohydrate_utilization_(_cluster_Yeg_)	2822
BS	Carbohydrates	NULL	Unknown_sugar_utilization_(cluster_yphABCDEFG)	365
BS	Carbohydrates	NULL	VC0266	305
BS	Carbohydrates	NULL	beta-glucuronide_utilization	111
BS	Carbohydrates	One-carbon Metabolism	Formaldehyde_assimilation:_Ribulose_monophosphate_pathway	451
BS	Carbohydrates	One-carbon Metabolism	Methanogenesis	2887
BS	Carbohydrates	One-carbon Metabolism	Methanogenesis_from_methylated_compounds	228
BS	Carbohydrates	One-carbon Metabolism	One-carbon_metabolism_by_tetrahydropterines	3691
BS	Carbohydrates	One-carbon Metabolism	Serine-glyoxylate_cycle	88489
BS	Carbohydrates	Organic acids	2-methylcitrate_to_2-methylaconitate_metabolism_cluster	556
BS	Carbohydrates	Organic acids	Alpha-acetolactate_operon	47
BS	Carbohydrates	Organic acids	Glycerate_metabolism	7259
BS	Carbohydrates	Organic acids	Isobutyryl-CoA_to_Propionyl-CoA_Module	7814
BS	Carbohydrates	Organic acids	Lactate_utilization	10084
BS	Carbohydrates	Organic acids	Malonate_decarboxylase	698
BS	Carbohydrates	Organic acids	Methylcitrate_cycle	4463
BS	Carbohydrates	Organic acids	Propionate-CoA_to_Succinate_Module	11630
BS	Carbohydrates	Organic acids	Propionyl-CoA_to_Succinyl-CoA_Module	8165
BS	Carbohydrates	Organic acids	Tricarballylate_Utilization	1464
BS	Carbohydrates	Polysaccharides	Alpha-Amylase_locus_in_Streptocococcus	1655
BS	Carbohydrates	Polysaccharides	Cellulosome	2245
BS	Carbohydrates	Polysaccharides	Glycogen_metabolism	21310
BS	Carbohydrates	Polysaccharides	Unknown_carbohydrate_utilization_containing_Fructose-bisphosphate_aldolase	8
BS	Carbohydrates	Polysaccharides	Xyloglucan_Utilization	97
BS	Carbohydrates	Sugar alcohols	Erythritol_utilization	557
BS	Carbohydrates	Sugar alcohols	Ethanolamine_utilization	5640
BS	Carbohydrates	Sugar alcohols	Glycerol_and_Glycerol-3-phosphate_Uptake_and_Utilization	16138
BS	Carbohydrates	Sugar alcohols	Glycerol_fermenation_to_1,3-propanediol	410
BS	Carbohydrates	Sugar alcohols	Inositol_catabolism	21297
BS	Carbohydrates	Sugar alcohols	Mannitol_Utilization	3206
BS	Carbohydrates	Sugar alcohols	Propanediol_utilization	1669

## Sheet: PhosphateMetabolism
						7006757	7181858
						RS	BS
RS	Phosphorus Metabolism	NULL	Phosphate_metabolism	57438		0.00819752	0.00825747
BS	Phosphorus Metabolism	NULL	Phosphate_metabolism	59304
