# Supplementary material for: Integrating Microbiological Indicators and Shotgun Metagenomics for the Assessment of the Rhizosphere Microbiome of Medicinal Plants
Source: Int J Mol Sci. 2026 Jun 23;27(13):5665. doi: 10.3390/ijms27135665 (PMC13361732; doi:10.3390/ijms27135665)
Supplement: Supplementary file 1 [file ijms-27-05665-s001.zip › File S2.xlsx]

## Sheet: New Adds
							RelAbund
			Total seed:	7006757	7181858
Nitrogen Metabolism	Subcategory	Specific Pathway	Specific Pathway	RS	BS			RS	BS
Nitrogen Metabolism	NULL	Nitrogen_fixation		3548	3362		Nitrogen_fixation	0.000506368	0.000468124
Nitrogen Metabolism	NULL	Ammonia_assimilation		38563	38654		Ammonia_assimilation	0.00550369	0.00538217
Nitrogen Metabolism	NULL	Nitrate_and_nitrite_ammonification		30901	30365		Nitrate_and_nitrite_ammonification	0.00441017	0.00422801
Nitrogen Metabolism	NULL	Nitrosative_stress		2185	2253		Nitrosative_stress	0.000311842	0.000313707
Nitrogen Metabolism	NULL	Denitrification		7711	7861		Denitrification	0.00110051	0.00109456
Nitrogen Metabolism	NULL	Nitric_oxide_synthase		9285	9609		Nitric_oxide_synthase	0.00132515	0.00133795
Amino Acids and Derivatives	Amino Acids and Derivatives	Glutamine, glutamate, aspartate, asparagine; ammonia assimilation		70458	72091			0.0100557	0.0100379
Phosphorus Cycling	Subcategory	Specific Pathway	Specific Pathway
	Clustering-based subsystems	Phosphate metabolism	PhoR-PhoB_two-component_regulatory_system	3311	3565		PhoR-PhoB_two-component_regulatory_system	0.000472544	0.00049639
	Phosphorus Metabolism	NULL	Phosphate_metabolism	57438	59304		Phosphate_metabolism	0.00819752	0.00825747
	Cofactors, Vitamins, Prosthetic Groups, Pigments	Quinone cofactors	Pyrroloquinoline_Quinone_biosynthesis	1741	1759		Pyrroloquinoline_Quinone_biosynthesis	0.000248474	0.000244923
	Carbohydrates	Sugar alcohols	Glycerol_and_Glycerol-3-phosphate_Uptake_and_Utilization	14996	16138		Glycerol_and_Glycerol-3-phosphate_Uptake_and_Utilization	0.00214022	0.00224705
Carbohydrates	Subcategory	Specific Pathway	Specific Pathway
	Carbohydrates	CO2 fixation	Calvin-Benson_cycle	22887	23286		Calvin-Benson_cycle	0.00326642	0.00324234
	Carbohydrates	Polysaccharides	Alpha-Amylase_locus_in_Streptocococcus	1697	1655		Alpha-Amylase_locus_in_Streptocococcus	0.000242195	0.000230442
	Carbohydrates	Polysaccharides	Glycogen_metabolism	20987	21310		Glycogen_metabolism	0.00299525	0.0029672
	Clustering-based subsystems	NULL	Glycogen_metabolism_cluster	20025	20317		Glycogen_metabolism_cluster	0.00285796	0.00282893
Stress	Subcategory	Specific Pathway	Specific Pathway
	Carbohydrates	Di- and oligosaccharides	Trehalose_Biosynthesis	31740	32571		Trehalose_Biosynthesis	0.00452991	0.00453518
	Amino Acids and Derivatives	Proline and 4-hydroxyproline	Proline_Synthesis	2539	2477		Proline_Synthesis	0.000362365	0.000344897
Heavy Metal	Subcategory	Specific Pathway	Specific Pathway
	Virulence, Disease and Defense	Resistance to antibiotics and toxic compounds	Cobalt-zinc-cadmium_resistance	48241	49222		Cobalt-zinc-cadmium_resistance	0.00688493	0.00685366
	Virulence, Disease and Defense	Resistance to antibiotics and toxic compounds	Copper_homeostasis	16682	16719		Copper_homeostasis	0.00238084	0.00232795
	Virulence, Disease and Defense	Resistance to antibiotics and toxic compounds	Copper_homeostasis:_copper_tolerance	2905	2945		Copper_homeostasis:_copper_tolerance	0.0004146	0.000410061
	Virulence, Disease and Defense	Resistance to antibiotics and toxic compounds	Mercuric_reductase	1601	1517		Mercuric_reductase	0.000228494	0.000211227
	Virulence, Disease and Defense	Resistance to antibiotics and toxic compounds	Mercury_resistance_operon	583	671		Mercury_resistance_operon	8.32054e-05	9.34299e-05
	Virulence, Disease and Defense	Resistance to antibiotics and toxic compounds	Arsenic_resistance	6536	7044		Arsenic_resistance	0.000932814	0.000980805
Pathogen Suppression & Biocontrol	Subcategory	Specific Pathway	Specific Pathway
	Secondary Metabolism	Aromatic amino acids and derivatives	Pyrrolnitrin_biosynthesis	51	57		Pyrrolnitrin_biosynthesis	7.27869e-06	7.93666e-06
	Secondary Metabolism	Bacterial cytostatics, differentiation factors and antibiotics	Phenazine_biosynthesis	2194	2256		Phenazine_biosynthesis	0.000313126	0.000314125
	Virulence, Disease and Defense	Resistance to antibiotics and toxic compounds	Lysozyme_inhibitors	2	0		Lysozyme_inhibitors	2.85439e-07	0
	Amino Acids and Derivatives	Aromatic amino acids and derivatives	Bacilysin_biosynthesis	35	45		Bacilysin_biosynthesis	4.99518e-06	6.26579e-06

## Sheet: All (old-and-new)
			RS	BS
Iron acquisition and metabolism	Siderophores	Siderophores	0.00128191	0.00122587
Secondary Metabolism	Plant Hormones	Auxin_biosynthesis	0.000974488	0.00102467
Secondary Metabolism	Plant Hormones	Auxin_degradation	0.000278874	0.00028029
Nitrogen Metabolism		Allantoin_Utilization	0.000763977	0.000734072
Nitrogen Metabolism		Amidase_clustered_with_urea_and_nitrile_hydratase_functions	8.44899e-05	7.76958e-05
Nitrogen Metabolism		Ammonia_assimilation	0.00550369	0.00538217
Nitrogen Metabolism		Cyanate_hydrolysis	0.000282442	0.000251467
Nitrogen Metabolism		Denitrification	0.00110051	0.00109456
Nitrogen Metabolism		Dissimilatory_nitrite_reductase	5.00945e-05	6.32148e-05
Nitrogen Metabolism		Nitrate_and_nitrite_ammonification	0.00441017	0.00422801
Nitrogen Metabolism		Nitric_oxide_synthase	0.00132515	0.00133795
Nitrogen Metabolism		Nitrilase	1.31302e-05	1.15569e-05
Nitrogen Metabolism		Nitrogen_fixation	0.000506368	0.000468124
Nitrogen Metabolism		Nitrosative_stress	0.000311842	0.000313707
Amino Acids and Derivatives	Amino Acids and Derivatives	Glutamine, glutamate, aspartate, asparagine; ammonia assimilation	0.0100557	0.0100379
Stress Response	Stress Response	Acid stress	0.000670924	0.000657769
Stress Response	Stress Response	Cold shock	0.000504085	0.000494023
Stress Response	Stress Response	Dessication stress	5.70878e-06	5.56959e-06
Stress Response	Stress Response	Detoxification	0.000958218	0.000964374
Stress Response	Stress Response	Heat shock	0.00432354	0.00431239
Stress Response	Stress Response	Osmotic stress	0.00573703	0.00569685
Stress Response	Stress Response	Oxidative stress	0.0102657	0.0102582
Stress Response	Stress Response	Periplasmic Stress	0.000637099	0.00064092
Virulence, Disease and Defense	Resistance to antibiotics and toxic compounds	Cobalt-zinc-cadmium_resistance	0.00688493	0.00685366
Virulence, Disease and Defense	Resistance to antibiotics and toxic compounds	Copper_homeostasis	0.00238084	0.00232795
Virulence, Disease and Defense	Resistance to antibiotics and toxic compounds	Copper_homeostasis:_copper_tolerance	0.0004146	0.000410061
Virulence, Disease and Defense	Resistance to antibiotics and toxic compounds	Mercuric_reductase	0.000228494	0.000211227
Virulence, Disease and Defense	Resistance to antibiotics and toxic compounds	Mercury_resistance_operon	8.32054e-05	9.34299e-05
Virulence, Disease and Defense	Resistance to antibiotics and toxic compounds	Arsenic_resistance	0.000932814	0.000980805
Carbohydrates	Di- and oligosaccharides	Trehalose_Biosynthesis	0.00452991	0.00453518
Amino Acids and Derivatives	Proline and 4-hydroxyproline	Proline_Synthesis	0.000362365	0.000344897
Sulfur Metabolism		Inorganic sulfur assimilation	0.00368673	0.00363973
Sulfur Metabolism		Organic sulfur assimilation	0.00362878	0.00355437
Dormancy			0.00125465	0.00131122
Carbohydrates		Aminosugars	0.00196382	0.0022057
Carbohydrates		Central carbohydrate metabolism	0.043703	0.0438208
Carbohydrates		CO2 fixation	0.00756356	0.00753343
Carbohydrates		Di- and oligosaccharides	0.0134062	0.01339
Carbohydrates		Fermentation	0.0098101	0.00973676
Carbohydrates		Glycoside hydrolases	0.000498662	0.000556123
Carbohydrates		Monosaccharides	0.0160895	0.0163564
Carbohydrates		One-carbon Metabolism	0.0133939	0.0133316
Carbohydrates		Organic acids	0.0072226	0.00726553
Carbohydrates		Polysaccharides	0.00353544	0.00352485
Carbohydrates		Sugar alcohols	0.00672993	0.00681119
Carbohydrates	CO2 fixation	Calvin-Benson_cycle	0.00326642	0.00324234
Carbohydrates	Polysaccharides	Alpha-Amylase_locus_in_Streptocococcus	0.000242195	0.000230442
Carbohydrates	Polysaccharides	Glycogen_metabolism	0.00299525	0.0029672
Clustering-based subsystems	NULL	Glycogen_metabolism_cluster	0.00285796	0.00282893
Phosphorus Metabolism	NULL	Phosphate_metabolism	0.00819752	0.00825747
Clustering-based subsystems	Phosphate metabolism	PhoR-PhoB_two-component_regulatory_system	0.000472544	0.00049639
Cofactors, Vitamins, Prosthetic Groups, Pigments	Quinone cofactors	Pyrroloquinoline_Quinone_biosynthesis	0.000248474	0.000244923
Carbohydrates	Sugar alcohols	Glycerol_and_Glycerol-3-phosphate_Uptake_and_Utilization	0.00214022	0.00224705
Secondary Metabolism	Aromatic amino acids and derivatives	Pyrrolnitrin_biosynthesis	7.27869e-06	7.93666e-06
Secondary Metabolism	Bacterial cytostatics, differentiation factors and antibiotics	Phenazine_biosynthesis	0.000313126	0.000314125
Virulence, Disease and Defense	Resistance to antibiotics and toxic compounds	Lysozyme_inhibitors	2.85439e-07	0
Amino Acids and Derivatives	Aromatic amino acids and derivatives	Bacilysin_biosynthesis	4.99518e-06	6.26579e-06
